# Supplementary material for: Transcriptome Analyses Reveal the Involvement of Both C and N Termini of Cryptochrome 1 in Its Regulation of Phytohormone-Responsive Gene Expression in Arabidopsis
Source: Front Plant Sci. 2016 Mar 14;7:294. doi: 10.3389/fpls.2016.00294 (PMC4789503; doi:10.3389/fpls.2016.00294)
Supplement: Supplementary file 2 [file DataSheet1.XLSX]

## Sheet: Sheet1
Table S1. Genes regulated by CRY, CCT and CNT1. Related to Figures 1, 3. Genes with differential expression were identified with a p value < 0.01 and fold change (FC) > 2. CCT1-regulated genes are defined as the genes with differential expression in both GUS-CCT1-Dk/WT-Dk . CRY, CNT1-regulated genes are cited by He et al 2015.
Gene	WT/cry1cry2_log2FC
AT5G37300	-10.841
AT4G25580	-8.35752
AT1G20790	-7.81772
AT1G80160	-7.01219
AT5G39520	-6.99817
AT1G17810	-6.62656
AT2G39855	-6.54088
AT2G01770	-6.53583
AT5G39650	-6.48954
AT1G80130	-6.46629
AT2G41280	-6.05344
AT2G28850	-5.92017
AT3G23635	-5.92017
AT3G03230	-5.82396
AT3G50330	-5.79524
AT3G54530	-5.77333
AT5G09610	-5.74733
AT2G46990	-5.7013
AT3G60140	-5.60132
AT5G57240	-5.59723
AT5G66400	-5.58629
AT2G28860	-5.54385
AT1G15840	-5.4471
AT3G28007	-5.41444
AT4G12735	-5.35829
AT1G10070	-5.33862
AT3G47340	-5.31983
AT5G02020	-5.2232
AT5G37970	-5.2139
AT5G44440	-5.19966
AT1G02470	-5.1359
AT2G47780	-5.10581
AT4G17470	-5.05995
AT1G29860	-5.05344
AT5G60010	-5.05344
AT2G47870	-5.05344
AT3G15500	-4.98363
AT5G04190	-4.9715
AT5G53870	-4.96916
AT3G02810	-4.96597
AT5G59310	-4.9181
AT5G03435	-4.90457
AT1G07985	-4.87335
AT4G10240	-4.87287
AT1G21528	-4.87287
AT1G23510	-4.87287
AT4G27150	-4.84862
AT5G53660	-4.84574
AT5G63350	-4.80248
AT1G75530	-4.77333
AT1G69490	-4.73885
AT4G22620	-4.72086
AT5G05965	-4.6918
AT2G44220	-4.66641
AT3G49980	-4.66641
AT5G54190	-4.61216
AT2G35070	-4.60983
AT1G03880	-4.60983
AT1G74110	-4.60983
AT3G10430	-4.58068
AT2G32790	-4.55094
AT2G41190	-4.52633
AT3G29060	-4.52056
AT3G43850	-4.51514
AT4G25433	-4.48954
AT2G34655	-4.46848
AT1G75490	-4.4624
AT5G52300	-4.42815
AT5G46940	-4.42541
AT2G18140	-4.42541
AT3G12410	-4.42541
AT5G67060	-4.41245
AT4G13790	-4.40338
AT4G23560	-4.38551
AT4G14250	-4.38262
AT5G44260	-4.36185
AT1G52690	-4.34804
AT3G18530	-4.33089
AT4G10250	-4.31175
AT4G36850	-4.30547
AT3G63350	-4.2879
AT5G24640	-4.2879
AT4G22050	-4.2879
AT2G04070	-4.2879
AT5G53710	-4.25876
AT5G64210	-4.24608
AT4G22210	-4.2139
AT3G28600	-4.2139
AT1G56600	-4.20609
AT5G40790	-4.17543
AT5G43840	-4.1407
AT1G09350	-4.1359
AT1G52560	-4.1359
AT5G18870	-4.1359
AT1G56060	-4.1359
AT1G03490	-4.1359
AT2G25482	-4.1359
AT5G63250	-4.1359
AT5G46874	-4.1359
AT3G53200	-4.13168
AT1G73120	-4.11541
AT1G61750	-4.09526
AT4G14130	-4.08032
AT1G54870	-4.07031
AT2G04050	-4.07031
AT5G42290	-4.05344
AT5G51210	-4.03559
AT4G25420	-4.00807
AT5G47590	-3.98951
AT4G35720	-3.96729
AT3G03240	-3.96597
AT3G18550	-3.96597
AT5G67310	-3.96597
AT5G50361	-3.96597
AT3G06970	-3.96597
AT1G78500	-3.96597
AT1G79130	-3.96597
ATMG01050	-3.96597
AT1G66600	-3.96597
AT4G35180	-3.96597
AT5G37960	-3.96597
AT1G35625	-3.95304
AT2G47190	-3.94325
AT2G05400	-3.92017
AT2G20800	-3.92017
AT1G73870	-3.91083
AT1G07430	-3.90379
AT3G26742	-3.87287
AT1G18350	-3.87287
AT1G58300	-3.87287
AT3G29370	-3.87101
AT2G21820	-3.8381
AT2G18150	-3.83314
AT3G21090	-3.82541
AT2G16190	-3.82396
AT4G33467	-3.81032
AT1G15580	-3.80728
AT2G18550	-3.77333
AT1G70270	-3.77333
AT1G01560	-3.77333
AT5G10040	-3.77333
AT5G07500	-3.72086
AT3G51410	-3.70294
AT1G21400	-3.6876
AT3G05640	-3.68372
AT5G22500	-3.67834
AT5G06980	-3.67572
AT3G27440	-3.66641
AT1G65350	-3.66641
AT4G21926	-3.66641
AT2G15029	-3.66641
AT1G29100	-3.66641
AT3G27040	-3.66641
AT5G50335	-3.66324
AT4G21650	-3.65435
AT4G11170	-3.62894
AT2G44460	-3.62801
AT1G64660	-3.61925
AT1G06570	-3.61878
AT1G15010	-3.61734
AT3G56350	-3.60983
AT1G79360	-3.60742
AT3G54510	-3.59566
AT5G34780	-3.59257
AT1G72070	-3.57059
AT4G16240	-3.56589
AT4G35770	-3.56382
AT3G12320	-3.55268
AT3G22640	-3.55094
AT5G46871	-3.55094
AT1G54860	-3.55094
AT3G14380	-3.55094
AT3G05780	-3.55094
AT2G21930	-3.55094
AT2G17600	-3.55094
AT1G12855	-3.55094
AT1G52890	-3.54166
AT1G29090	-3.53288
AT3G48390	-3.52484
AT1G19530	-3.50936
AT2G41850	-3.50571
AT1G73480	-3.4982
AT3G07250	-3.48954
AT1G08630	-3.46687
AT5G64190	-3.46423
AT4G21640	-3.4624
AT5G14360	-3.44949
AT5G07010	-3.44854
AT3G49970	-3.42541
AT2G29110	-3.42541
AT2G30985	-3.42541
AT1G11250	-3.42541
AT5G55270	-3.42541
AT3G09640	-3.42541
AT5G40310	-3.42541
AT4G27310	-3.39719
AT3G02620	-3.39501
AT1G64110	-3.38291
AT1G15040	-3.36868
AT1G49130	-3.36807
AT5G19890	-3.35829
AT5G14470	-3.35502
AT1G75830	-3.35203
AT2G44080	-3.35114
AT5G24770	-3.34714
AT1G15330	-3.3468
AT5G52570	-3.33753
AT5G39610	-3.32788
AT3G59010	-3.32228
AT4G32500	-3.31961
AT1G15050	-3.2879
AT2G36540	-3.2879
AT1G68610	-3.2879
AT5G18890	-3.2879
AT4G00350	-3.2879
AT3G60966	-3.2879
AT5G48510	-3.2879
AT4G11190	-3.28615
AT5G54080	-3.27312
AT1G72060	-3.27148
AT5G39860	-3.26316
AT1G52030	-3.25876
AT2G33230	-3.25876
AT2G18010	-3.25138
AT2G45570	-3.25138
AT2G47770	-3.24801
AT1G30250	-3.23728
AT1G60450	-3.22471
AT2G31980	-3.22289
AT3G60650	-3.2139
AT5G54740	-3.2139
AT1G27040	-3.2139
AT5G26150	-3.20191
AT4G27450	-3.2001
AT1G62770	-3.19352
AT3G04900	-3.18837
AT4G37770	-3.17313
AT5G57810	-3.16237
AT3G48510	-3.1359
AT2G23240	-3.1359
AT5G05530	-3.1359
AT5G22150	-3.1359
AT3G12960	-3.1359
AT3G60990	-3.1359
AT5G60480	-3.1359
AT4G15530	-3.12564
AT5G40800	-3.11572
AT1G05330	-3.10348
AT3G21330	-3.10226
AT5G17860	-3.10165
AT1G57750	-3.08145
AT2G39980	-3.08054
AT5G04380	-3.07818
AT1G60190	-3.06751
AT1G18835	-3.06551
AT4G12470	-3.05761
AT3G51810	-3.05712
AT5G53980	-3.0553
AT5G14180	-3.0551
AT4G28520	-3.05344
AT1G47610	-3.05344
AT5G02930	-3.05344
AT2G19810	-3.05273
AT5G20710	-3.05254
AT1G14930	-3.03636
AT5G59590	-3.03359
AT1G03090	-3.03282
AT5G25190	-3.02977
AT5G50750	-3.02898
AT1G53540	-3.02487
AT3G59900	-3.01958
AT5G15230	-3.01471
AT4G27460	-3.0136
AT5G57660	-3.01135
AT4G36430	-3.0055
AT4G36040	-2.99265
AT5G03210	-2.98679
AT4G33150	-2.98615
AT2G22860	-2.98374
AT4G08360	-2.96597
AT1G74810	-2.96597
AT4G28800	-2.96597
AT4G20095	-2.96597
AT1G69920	-2.96597
ATMG01260	-2.96597
AT2G21140	-2.9566
AT4G36110	-2.95204
AT1G61255	-2.94226
AT1G30760	-2.9414
AT2G34000	-2.93998
AT2G39310	-2.93427
AT1G23070	-2.92945
AT1G62900	-2.92017
AT4G12410	-2.90184
AT3G03620	-2.90009
AT5G66260	-2.89886
AT1G07690	-2.89671
AT1G69570	-2.89517
AT2G43010	-2.88585
AT2G40000	-2.8801
AT5G15290	-2.87481
AT5G01380	-2.87287
AT4G17980	-2.87287
AT1G05550	-2.87287
AT4G29370	-2.87287
AT3G15370	-2.87287
AT3G51895	-2.8704
AT1G44830	-2.86828
AT4G35190	-2.86684
AT4G14819	-2.8641
AT3G27250	-2.84267
AT4G36820	-2.84044
AT2G27380	-2.83186
AT4G12550	-2.83132
AT5G28646	-2.83105
AT5G64590	-2.82396
AT5G62280	-2.82379
AT5G46960	-2.81564
AT4G11020	-2.81397
AT1G02620	-2.81397
AT5G49690	-2.80978
AT3G20395	-2.80824
AT3G03470	-2.80673
AT2G38400	-2.80563
AT2G43050	-2.79592
AT5G37940	-2.79283
AT2G05070	-2.78311
AT2G38530	-2.77906
AT4G21490	-2.77333
AT5G05290	-2.77333
AT3G20360	-2.77333
AT1G70720	-2.77333
AT1G60110	-2.77333
AT5G22200	-2.77333
AT1G54020	-2.77333
AT4G26460	-2.77333
AT5G45830	-2.75952
AT1G19540	-2.74458
AT1G29490	-2.74208
AT3G57510	-2.73856
AT4G01985	-2.73856
AT3G48970	-2.72881
AT2G03850	-2.72679
AT5G02580	-2.72258
AT4G29190	-2.70972
AT1G05835	-2.70381
AT1G32510	-2.70294
AT5G15720	-2.70294
AT1G49210	-2.69716
AT1G75450	-2.69186
AT3G14260	-2.68844
AT5G06370	-2.6798
AT3G05770	-2.67493
AT1G32560	-2.67379
AT5G38000	-2.6736
AT5G63650	-2.66748
AT1G79900	-2.66641
AT5G40260	-2.66641
AT2G33670	-2.66641
AT5G59270	-2.66641
AT4G39000	-2.66641
AT3G03830	-2.66341
AT4G10020	-2.65827
AT5G18000	-2.6478
AT1G72140	-2.64758
AT1G76410	-2.64643
AT1G70130	-2.64405
AT5G59220	-2.64298
AT5G37950	-2.64268
AT5G57760	-2.6384
AT1G09570	-2.63166
AT3G61900	-2.63079
AT3G08940	-2.62743
AT1G54100	-2.62583
AT3G45300	-2.62551
AT1G80440	-2.62101
AT1G21520	-2.62029
AT1G23050	-2.61935
AT1G02205	-2.61195
AT2G33380	-2.61182
AT4G31610	-2.60983
AT5G47330	-2.60784
AT2G17880	-2.60002
AT4G37220	-2.5994
AT4G39360	-2.59674
AT1G68725	-2.59339
AT2G18180	-2.58068
AT1G56650	-2.57741
AT5G67020	-2.57641
AT3G10113	-2.56709
AT3G10985	-2.56141
AT4G07820	-2.55989
AT3G59060	-2.55452
AT2G39800	-2.55094
AT2G47520	-2.55094
AT5G37490	-2.55094
AT5G44065	-2.55094
AT3G21352	-2.55094
AT5G05490	-2.55094
AT1G66800	-2.53435
AT4G28720	-2.53388
AT4G16000	-2.53386
AT4G21745	-2.53366
AT1G19250	-2.52891
AT4G01335	-2.5254
AT2G18700	-2.51923
AT1G27030	-2.50761
AT1G52855	-2.50439
AT1G07900	-2.49649
AT5G23840	-2.49625
AT4G34970	-2.48996
AT1G02630	-2.48954
AT1G18330	-2.487
AT1G04310	-2.48646
AT1G65310	-2.48538
AT5G50360	-2.48382
AT5G06760	-2.48219
AT3G29575	-2.48036
AT3G16770	-2.47966
AT1G12070	-2.47904
AT3G21860	-2.46848
AT3G48960	-2.46848
AT2G34315	-2.46848
AT5G15960	-2.46488
AT2G46270	-2.46457
AT4G02280	-2.46373
AT2G23110	-2.46347
AT2G37925	-2.46299
AT1G26945	-2.4613
AT3G15450	-2.46123
AT1G67265	-2.45951
AT4G19970	-2.45672
AT4G27260	-2.44997
AT5G13330	-2.447
AT1G14890	-2.44638
AT3G09922	-2.44279
AT2G05100	-2.43392
AT3G07350	-2.43161
AT4G11610	-2.42541
AT5G12020	-2.42541
AT5G16023	-2.42541
AT5G35380	-2.42541
AT1G23060	-2.42436
AT4G34000	-2.4154
AT3G59440	-2.41528
AT4G30180	-2.41121
AT2G04038	-2.39893
AT1G65970	-2.39878
AT1G20160	-2.3978
AT4G21930	-2.39224
AT3G27690	-2.38493
AT1G61160	-2.38101
AT3G17220	-2.38101
AT2G39330	-2.38101
AT4G33930	-2.38101
AT4G27140	-2.37197
AT5G15500	-2.36807
AT3G28890	-2.36807
AT5G49700	-2.36741
AT5G53190	-2.36452
AT3G15540	-2.36317
AT4G24180	-2.36286
AT2G37025	-2.36029
AT5G18090	-2.35829
AT1G77380	-2.35382
AT2G28400	-2.34717
AT1G07040	-2.34598
AT4G24040	-2.33803
AT2G43820	-2.33635
AT1G26730	-2.33017
AT4G13300	-2.32854
AT5G13210	-2.32587
AT5G67520	-2.32417
AT4G28040	-2.32376
AT4G29270	-2.3197
AT1G30160	-2.31647
AT5G54530	-2.312
AT5G64570	-2.31148
AT1G68500	-2.30863
AT1G54040	-2.30837
AT3G14370	-2.30736
AT3G55500	-2.30207
AT2G38820	-2.30092
AT2G23170	-2.29749
AT5G65140	-2.29062
AT2G33070	-2.2879
AT3G30210	-2.2879
AT1G76230	-2.2879
AT5G59100	-2.2879
AT2G41230	-2.2753
AT5G51790	-2.27231
AT3G45730	-2.27037
AT3G20210	-2.26714
AT5G59320	-2.26547
AT4G36880	-2.26197
AT5G49450	-2.26152
AT1G30220	-2.25697
AT4G33970	-2.25665
AT5G38100	-2.25491
AT2G44130	-2.25358
AT4G23870	-2.25308
AT3G55310	-2.25286
AT2G25900	-2.25099
AT5G06200	-2.24814
AT2G42610	-2.24648
AT1G54400	-2.24608
AT1G03790	-2.2451
AT5G59260	-2.24451
AT4G08040	-2.24351
AT3G03170	-2.24205
AT1G03800	-2.23899
AT5G12030	-2.23899
AT2G42560	-2.23567
AT4G25470	-2.23225
AT4G11910	-2.23187
AT3G63360	-2.22901
AT4G14368	-2.22901
AT3G15510	-2.22846
AT1G09530	-2.22581
AT1G67100	-2.22079
AT3G26220	-2.21973
AT4G13310	-2.21973
AT2G18050	-2.21877
AT2G41231	-2.2139
AT3G30580	-2.2139
AT5G66650	-2.20902
AT4G23030	-2.20494
AT2G35060	-2.20117
AT4G02290	-2.20056
AT4G15670	-2.20044
AT2G22750	-2.18837
AT2G28210	-2.18837
AT5G10336	-2.18837
AT3G43840	-2.18837
AT1G06148	-2.18837
AT4G37420	-2.18837
AT2G01450	-2.18783
AT5G49448	-2.1856
AT1G52830	-2.18242
AT1G22990	-2.1817
AT5G64170	-2.1814
AT5G16370	-2.18046
AT4G33120	-2.17933
AT4G08555	-2.17828
AT3G20660	-2.16901
AT1G02660	-2.16751
AT3G20470	-2.16655
AT2G37870	-2.16573
AT2G31180	-2.16565
AT3G28740	-2.16139
AT1G60740	-2.16105
AT5G64510	-2.15862
AT4G36900	-2.15815
AT2G43535	-2.15782
AT1G13260	-2.1577
AT4G34250	-2.14908
AT4G16680	-2.1457
AT4G15990	-2.1453
AT3G28857	-2.14494
AT1G67910	-2.14071
AT1G56220	-2.1378
AT5G15850	-2.13727
AT1G54330	-2.1359
AT1G24480	-2.1359
AT4G38000	-2.1359
AT1G12672	-2.1359
AT1G04660	-2.13145
AT4G32460	-2.13129
AT1G70830	-2.12924
AT1G67810	-2.12891
AT5G63190	-2.12835
AT2G18969	-2.12773
AT1G28330	-2.12732
AT2G44000	-2.12517
AT3G61890	-2.1243
AT2G41260	-2.12412
AT1G03106	-2.12125
AT4G20320	-2.11377
AT1G27461	-2.11282
AT1G63140	-2.11282
AT2G21910	-2.11282
AT5G55410	-2.10981
AT2G34600	-2.10893
AT1G12780	-2.10826
AT5G42930	-2.10504
AT2G36640	-2.10348
AT4G13190	-2.10348
AT1G67980	-2.10348
AT4G05095	-2.10348
AT1G16850	-2.10127
AT2G01610	-2.09879
AT2G36270	-2.09696
AT4G28140	-2.09526
AT2G41210	-2.09218
AT1G06080	-2.08797
AT1G45015	-2.08797
AT5G07330	-2.08397
AT5G50700	-2.08145
AT4G12545	-2.07916
AT4G18510	-2.07878
AT4G36930	-2.07841
AT1G73260	-2.07322
AT5G06570	-2.07031
AT3G60530	-2.06938
AT2G37130	-2.0666
AT1G27670	-2.06581
AT3G28580	-2.06551
AT5G54270	-2.06531
AT1G58180	-2.06248
AT3G12820	-2.06163
AT3G29970	-2.05617
AT5G59170	-2.05344
AT4G36450	-2.05344
AT4G11393	-2.05344
AT2G21780	-2.05344
AT4G36791	-2.05344
AT1G70640	-2.05344
AT5G41290	-2.05344
AT5G05220	-2.05344
AT3G29240	-2.04953
AT5G25610	-2.04735
AT5G25250	-2.04398
AT2G33280	-2.04398
AT2G33020	-2.03636
AT1G73220	-2.03524
AT5G37478	-2.03469
AT1G28260	-2.03447
AT5G14780	-2.03329
AT3G25730	-2.03284
AT1G69540	-2.02826
AT1G02640	-2.02815
AT4G01680	-2.02763
AT3G26790	-2.02487
AT2G05380	-2.02295
AT1G22600	-2.02042
AT2G28670	-2.01983
AT2G19660	-2.01488
AT4G24050	-2.01457
AT5G65800	-2.01401
AT3G27970	-2.01328
AT4G38820	-2.0113
AT3G55240	-2.01037
AT1G68250	-2.01037
AT5G01520	-2.00969
AT1G15830	-2.0093
AT1G69260	-2.00834
AT3G16470	-2.00646
AT5G15190	-2.00633
AT5G27890	-2.00594
AT1G02850	-2.00574
AT1G73165	-2.0055
AT3G19620	-2.00301
AT3G49120	-2.00167
AT5G03550	-2.0016
AT5G46350	-1.9984
AT2G28671	-1.99689
AT1G06170	-1.99572
AT2G26690	-1.99357
AT2G17940	-1.99151
AT4G30290	-1.99145
AT5G02170	-1.98659
AT4G16670	-1.98449
AT4G02360	-1.98435
AT4G10160	-1.98305
AT5G24580	-1.983
AT5G46590	-1.98228
AT5G66110	-1.98228
AT5G43520	-1.98203
AT1G11260	-1.98099
AT1G66450	-1.98093
AT5G22580	-1.97967
AT1G33055	-1.97927
AT4G04620	-1.97865
AT4G39070	-1.97682
AT4G18280	-1.97662
AT5G46330	-1.97222
AT5G43540	-1.97127
AT2G27370	-1.96882
AT1G15670	-1.96701
AT4G37870	-1.96639
AT1G15550	-1.96597
AT5G01760	-1.96597
AT5G05340	-1.96597
AT1G09950	-1.96597
AT5G50600	-1.96597
AT2G20170	-1.96597
AT2G40050	-1.96597
AT4G09820	-1.96597
AT5G02810	-1.9656
AT3G51000	-1.96186
AT2G41870	-1.96047
AT4G34030	-1.95994
AT2G42870	-1.95969
AT4G10910	-1.95637
AT2G32150	-1.95468
AT5G39660	-1.95164
AT2G26370	-1.95087
AT5G25340	-1.95032
AT3G08660	-1.9487
AT4G05430	-1.9487
AT3G62090	-1.9477
AT2G29130	-1.9457
AT1G31820	-1.94559
AT5G52270	-1.94173
AT4G16690	-1.94052
AT2G41070	-1.9396
AT4G16515	-1.93796
AT3G12710	-1.93586
AT3G46330	-1.9356
AT2G39700	-1.93104
AT1G46768	-1.92967
AT4G10265	-1.92945
AT4G32480	-1.92716
AT5G66170	-1.925
AT1G76590	-1.92474
AT3G16400	-1.92442
AT2G32300	-1.92422
AT2G20670	-1.92373
AT5G02190	-1.92048
AT2G26390	-1.92017
AT5G43300	-1.92017
AT1G20190	-1.9196
AT5G54165	-1.91707
AT5G46950	-1.91351
AT1G10140	-1.91164
AT5G57050	-1.9073
AT4G18920	-1.90457
AT5G62470	-1.90316
AT5G48180	-1.90266
AT5G25350	-1.90187
AT2G46495	-1.90088
AT2G17036	-1.90027
AT5G27889	-1.89886
AT3G60070	-1.89805
AT2G37330	-1.89768
AT4G31370	-1.89489
AT3G47470	-1.89379
AT3G10600	-1.89197
AT4G16540	-1.89197
AT5G43360	-1.89197
ATMG00490	-1.89197
AT5G49070	-1.89197
AT5G41830	-1.89197
AT2G18193	-1.89148
AT5G15900	-1.88822
AT3G50800	-1.88797
AT2G25000	-1.88472
AT5G07310	-1.88351
AT3G55230	-1.88285
AT5G35960	-1.88024
AT1G68620	-1.88014
AT5G02200	-1.87982
AT3G08040	-1.87688
AT4G25000	-1.87618
AT5G22310	-1.87423
AT2G46790	-1.87287
AT1G63710	-1.87287
AT4G18970	-1.87094
AT5G66390	-1.86441
AT2G42890	-1.86046
AT1G68180	-1.85906
AT1G29180	-1.85906
AT4G14780	-1.85906
AT4G34860	-1.85877
AT4G26080	-1.85765
AT1G66700	-1.85635
AT1G29025	-1.85523
AT5G53830	-1.85455
AT1G53940	-1.8535
AT5G09440	-1.84926
AT1G67750	-1.84855
AT1G05340	-1.84653
AT2G41480	-1.8465
AT1G71740	-1.83735
AT5G04310	-1.83271
AT4G22753	-1.83196
AT3G54500	-1.8298
AT1G15825	-1.82847
AT1G68800	-1.82657
AT5G53970	-1.82603
AT1G13430	-1.82337
AT1G68360	-1.82238
AT5G46530	-1.81928
AT2G37740	-1.81842
AT5G59580	-1.8166
AT5G62170	-1.81615
AT5G22355	-1.81601
AT2G19610	-1.81397
AT1G80740	-1.81397
AT3G56790	-1.81397
AT1G16370	-1.81331
AT1G76600	-1.81326
AT5G19120	-1.81086
AT3G06850	-1.81074
AT4G12580	-1.81032
AT1G70850	-1.80979
AT3G25905	-1.80925
AT2G15880	-1.80784
AT1G50390	-1.80728
AT3G04360	-1.80619
AT5G02140	-1.80485
AT3G23030	-1.80468
AT3G50760	-1.80304
AT4G27530	-1.80248
AT5G45630	-1.80248
AT3G58380	-1.80248
AT1G66180	-1.80039
AT4G39700	-1.79996
AT5G60660	-1.79742
AT1G02405	-1.79605
AT3G26170	-1.79361
AT5G01600	-1.7933
AT3G57700	-1.79195
AT1G11125	-1.78414
AT2G27830	-1.78341
AT5G40720	-1.78253
AT5G06720	-1.78189
AT4G23670	-1.78186
AT5G12940	-1.78028
AT1G79700	-1.7778
AT3G16410	-1.77702
AT3G24420	-1.77362
AT2G22810	-1.77333
AT1G30100	-1.77333
AT1G57670	-1.77333
AT4G01190	-1.77333
AT1G67000	-1.77333
AT4G37580	-1.77227
AT2G43060	-1.77018
AT4G24265	-1.76667
AT1G49900	-1.76244
AT4G09600	-1.76115
AT1G32170	-1.75959
AT5G10770	-1.75832
AT4G00210	-1.75739
AT4G28703	-1.75605
AT5G56550	-1.75493
AT2G24800	-1.75447
AT1G51035	-1.75447
AT5G22460	-1.7542
AT3G16450	-1.753
AT3G22961	-1.75257
AT1G80110	-1.74966
AT3G22740	-1.74838
AT1G73640	-1.74653
AT5G18130	-1.74637
AT1G13990	-1.74532
AT5G49360	-1.74434
AT1G80660	-1.74358
AT3G16540	-1.74358
AT5G17490	-1.74302
AT3G14440	-1.74103
AT3G55290	-1.73997
AT2G18970	-1.73938
AT5G42040	-1.73856
AT1G22640	-1.73841
AT3G17225	-1.73649
AT1G77640	-1.73151
AT1G13230	-1.73151
AT1G51030	-1.73151
AT2G07667	-1.73151
AT3G22100	-1.73151
AT4G39500	-1.73151
AT2G17500	-1.72994
AT3G11550	-1.72987
AT4G02780	-1.72679
AT3G11580	-1.72497
AT1G69430	-1.724
AT3G20340	-1.72255
AT1G62440	-1.72178
AT2G25150	-1.72086
AT5G09720	-1.72086
AT5G64260	-1.72066
AT1G08500	-1.71858
AT4G15690	-1.716
AT3G24650	-1.71491
AT3G47295	-1.70993
AT1G73300	-1.707
AT3G01970	-1.70663
AT1G26780	-1.70645
AT2G34020	-1.70635
AT1G73066	-1.70566
AT3G06455	-1.70523
AT2G41010	-1.70468
AT1G33790	-1.70416
AT5G61740	-1.70294
AT4G28240	-1.70168
AT4G30270	-1.70136
AT3G03341	-1.70016
AT5G57655	-1.6972
AT4G39320	-1.69695
AT4G03420	-1.69253
AT1G03820	-1.69135
AT4G02090	-1.69077
AT2G04690	-1.69067
AT5G04370	-1.69066
AT4G01430	-1.69057
AT2G41300	-1.69044
AT1G11120	-1.6888
AT1G78815	-1.68844
AT3G02480	-1.68714
AT1G70920	-1.68479
AT2G40970	-1.684
AT3G21210	-1.68218
AT3G62990	-1.68218
AT4G24420	-1.68218
AT1G68290	-1.68137
AT1G47960	-1.67894
AT1G53170	-1.67876
AT4G39830	-1.67647
AT2G24240	-1.67391
AT3G18280	-1.67362
AT4G24250	-1.67304
AT1G48100	-1.67273
AT1G73140	-1.67224
AT2G45600	-1.67129
AT5G46115	-1.67123
AT5G38020	-1.67115
AT2G15960	-1.66738
AT2G22200	-1.66641
AT1G12805	-1.66641
AT2G21490	-1.66641
AT3G44990	-1.66444
AT3G55130	-1.66379
AT5G16110	-1.66363
AT2G40113	-1.66309
AT3G16120	-1.66305
AT2G41200	-1.66264
AT4G35970	-1.66212
AT4G08770	-1.66211
AT3G32047	-1.66197
AT1G26665	-1.66159
AT5G16340	-1.6609
AT1G30750	-1.66064
AT4G13580	-1.66059
AT3G60700	-1.65987
AT2G36080	-1.65946
AT4G21340	-1.65919
AT3G48580	-1.65785
AT4G34710	-1.65604
AT1G34180	-1.65477
AT2G31945	-1.65403
AT3G24900	-1.65403
AT4G01870	-1.65378
AT5G15860	-1.65248
AT4G24340	-1.65187
ATMG00650	-1.65047
AT5G10946	-1.64761
AT4G01010	-1.64572
AT3G49780	-1.64512
AT2G27140	-1.64478
AT1G12080	-1.64432
AT1G47271	-1.64405
AT5G36920	-1.64405
AT5G64450	-1.64405
AT3G50390	-1.64405
AT5G66640	-1.64405
AT5G04770	-1.64366
AT4G23060	-1.64298
AT5G64180	-1.64285
AT3G20450	-1.64097
AT3G50980	-1.64088
AT1G72490	-1.63893
AT3G02610	-1.63881
AT4G38340	-1.63651
AT5G44120	-1.6362
AT5G46180	-1.63476
AT3G57160	-1.63435
AT4G38850	-1.6334
AT5G26260	-1.63329
AT1G30730	-1.63325
AT3G26510	-1.63238
AT3G03200	-1.63055
AT2G36320	-1.62916
AT5G63600	-1.62831
AT1G74650	-1.6266
AT2G28120	-1.62655
AT3G17580	-1.62106
AT4G13572	-1.61805
AT1G70290	-1.61541
AT2G34490	-1.61334
AT4G21323	-1.61234
AT1G25230	-1.6107
AT4G22230	-1.60983
AT2G31910	-1.60983
AT5G66080	-1.60936
AT1G66760	-1.60933
AT3G08900	-1.60752
AT5G48110	-1.60635
AT5G45310	-1.60624
AT3G02670	-1.60424
AT4G15260	-1.60374
AT1G25560	-1.60366
AT5G56870	-1.60359
AT1G53080	-1.6034
AT5G27220	-1.6027
AT1G02400	-1.6026
AT5G58660	-1.60228
AT3G05155	-1.60174
AT3G55970	-1.60156
AT5G66480	-1.60121
AT1G80840	-1.60121
AT5G60680	-1.59959
AT5G57340	-1.59936
AT4G05170	-1.59919
AT1G15380	-1.59878
AT4G25490	-1.59824
AT1G75590	-1.59561
AT1G15350	-1.59505
AT2G39430	-1.59352
AT3G05400	-1.59211
AT5G60760	-1.59158
AT2G36100	-1.59145
AT3G28340	-1.59135
AT1G58360	-1.59133
AT4G38580	-1.58865
AT3G49360	-1.58693
AT1G02610	-1.58515
AT3G23150	-1.58298
AT3G46400	-1.58265
AT2G44910	-1.58131
AT4G08300	-1.58056
AT5G66460	-1.57946
AT1G62760	-1.57895
AT4G26290	-1.57895
AT1G70260	-1.57741
AT4G37850	-1.57402
AT5G01210	-1.57211
AT2G33060	-1.56958
AT3G50770	-1.56932
AT3G18670	-1.56612
AT1G67110	-1.56567
AT3G60550	-1.56262
AT3G21720	-1.56247
AT5G50915	-1.56135
AT1G53180	-1.55989
AT5G02540	-1.55958
AT1G52565	-1.55709
AT5G16360	-1.55658
AT4G22212	-1.55455
AT1G06520	-1.55094
AT2G33385	-1.55094
AT4G12480	-1.55094
AT3G21310	-1.55094
AT4G01630	-1.55094
AT5G05390	-1.55094
AT4G13395	-1.55094
AT5G28650	-1.55094
AT4G12382	-1.55094
AT5G04180	-1.55094
AT1G03120	-1.55094
AT4G22940	-1.55094
AT1G06020	-1.55094
AT4G25850	-1.55094
AT1G71250	-1.55094
AT1G28450	-1.55094
AT1G09460	-1.54939
AT1G20620	-1.54931
AT1G80920	-1.54898
AT3G62860	-1.54886
AT5G23460	-1.54805
AT5G57670	-1.54558
AT5G18650	-1.54396
AT1G67070	-1.54232
AT1G21360	-1.54217
AT5G15830	-1.53742
AT1G70710	-1.5369
AT2G34500	-1.53508
AT5G18060	-1.53302
AT5G24080	-1.53302
AT4G19420	-1.53181
AT5G50720	-1.53179
AT2G46660	-1.53067
AT5G21170	-1.53061
AT4G01250	-1.52911
AT5G06740	-1.52801
AT3G21370	-1.52763
AT5G57620	-1.52705
AT5G18050	-1.52697
AT4G34770	-1.52669
AT1G05610	-1.5254
AT5G18010	-1.52408
AT5G25110	-1.52174
AT1G21100	-1.521
AT1G18990	-1.51852
AT1G58030	-1.51799
AT1G05760	-1.51679
AT3G24450	-1.51578
AT5G10300	-1.51537
AT1G22770	-1.5137
AT2G34540	-1.51346
AT3G29260	-1.51194
AT3G26520	-1.51105
AT3G14560	-1.51023
AT1G13130	-1.50966
AT4G38825	-1.5096
AT4G24230	-1.5088
AT4G35750	-1.50719
AT5G23700	-1.50654
AT5G38310	-1.50654
AT3G50940	-1.50654
AT3G59480	-1.50513
AT2G36770	-1.50363
AT5G01670	-1.50313
AT3G13450	-1.50251
AT4G02160	-1.50203
AT2G46680	-1.50114
AT3G17730	-1.50075
AT5G59340	-1.50031
AT1G52650	-1.49847
AT3G43270	-1.49717
AT1G60970	-1.49649
AT5G42180	-1.49576
AT2G19060	-1.49435
AT5G14510	-1.49144
AT1G01240	-1.49126
AT5G10100	-1.4905
AT5G48690	-1.48808
AT1G80570	-1.48758
AT4G28650	-1.48699
AT1G12790	-1.48363
AT1G75720	-1.48337
AT1G10340	-1.48181
AT3G61160	-1.48113
AT1G01480	-1.48055
AT2G21200	-1.48055
AT3G23630	-1.48055
AT3G21320	-1.48055
AT4G12350	-1.48055
AT5G23220	-1.4798
AT5G18900	-1.47795
AT1G68190	-1.47608
AT4G28270	-1.47601
AT5G66630	-1.47539
AT5G42655	-1.47412
AT1G03610	-1.47335
AT3G13404	-1.47327
AT4G28500	-1.47323
AT2G46940	-1.47293
AT5G04680	-1.4724
AT3G49620	-1.47233
AT1G21000	-1.47043
AT2G47180	-1.46946
AT5G47370	-1.4689
AT2G43870	-1.46848
AT1G63800	-1.46789
AT1G13635	-1.46758
AT3G51840	-1.46745
AT1G53700	-1.46681
AT4G10560	-1.46605
AT5G59080	-1.46564
AT5G64990	-1.46347
AT3G05660	-1.46347
AT1G44446	-1.46285
AT1G60610	-1.46254
AT2G25160	-1.46252
AT2G19970	-1.46193
AT3G28540	-1.46139
AT3G17520	-1.46106
AT5G20970	-1.46066
AT5G51670	-1.45977
AT1G53690	-1.45901
AT1G69526	-1.45885
AT3G18773	-1.45783
AT4G28790	-1.45783
AT1G66350	-1.45687
AT3G10680	-1.4563
AT4G22370	-1.4563
AT1G29195	-1.45599
AT4G01410	-1.45274
AT1G01725	-1.45219
AT3G54160	-1.4514
AT2G44280	-1.45095
AT5G55700	-1.44851
AT1G18570	-1.44807
AT4G00890	-1.44533
AT3G24020	-1.44455
AT1G21510	-1.44402
AT4G29380	-1.44326
AT1G43020	-1.44273
AT5G49320	-1.44241
AT1G08230	-1.44215
AT5G65530	-1.44214
AT1G34760	-1.4418
AT5G64120	-1.44102
AT3G59930	-1.44088
AT5G03230	-1.43998
AT1G31720	-1.43991
AT5G40290	-1.43991
AT1G77120	-1.4394
AT3G01070	-1.43891
AT1G29520	-1.43873
AT4G16760	-1.43854
AT5G06730	-1.43846
AT1G60030	-1.43787
AT5G28300	-1.43636
AT4G34230	-1.43567
AT2G18690	-1.43556
AT3G17380	-1.43504
AT3G18660	-1.43467
AT3G29250	-1.43414
AT1G18870	-1.43356
AT4G02700	-1.43259
AT1G63310	-1.43184
AT2G29480	-1.43127
AT1G19490	-1.43026
AT1G19396	-1.42915
AT2G45210	-1.429
AT5G51780	-1.42747
AT2G44140	-1.42672
AT2G24270	-1.42575
AT2G41510	-1.42541
AT4G15150	-1.42541
AT3G45960	-1.42541
AT5G55370	-1.42541
AT4G10860	-1.42541
AT1G31710	-1.4251
AT2G47485	-1.42467
AT4G14560	-1.42427
AT1G75540	-1.4239
AT3G47500	-1.4232
AT1G02030	-1.42054
AT1G01520	-1.42054
AT4G39675	-1.4205
AT1G30720	-1.42023
AT2G34010	-1.42015
AT1G60360	-1.42001
AT5G25470	-1.41849
AT2G27035	-1.41735
AT2G21720	-1.41719
AT5G04470	-1.41716
AT5G36150	-1.41664
AT5G48160	-1.41653
AT1G73370	-1.41532
AT2G39400	-1.41515
AT1G28960	-1.41511
AT2G28490	-1.41425
AT1G11500	-1.41343
AT1G13540	-1.41343
AT2G34440	-1.41343
AT3G43670	-1.41237
AT2G22890	-1.41189
AT5G49130	-1.41076
AT4G39480	-1.41046
AT1G28010	-1.41039
AT5G10430	-1.40995
AT3G58350	-1.40876
AT1G67920	-1.40849
AT4G08290	-1.40718
AT1G44970	-1.40701
AT1G21830	-1.40662
AT1G19397	-1.40655
AT4G18650	-1.40655
AT4G31240	-1.40621
AT2G02080	-1.4049
AT2G01100	-1.4045
AT5G44582	-1.4041
AT4G16008	-1.40395
AT2G22680	-1.40338
AT1G10800	-1.40338
AT5G57560	-1.40276
AT5G56720	-1.40271
AT4G14270	-1.40122
AT2G34700	-1.40052
AT4G36600	-1.40038
AT4G33550	-1.39901
AT3G58450	-1.39893
AT2G36695	-1.39893
AT2G32140	-1.39893
AT5G25440	-1.39809
AT5G17260	-1.39793
AT1G69325	-1.3968
AT3G61460	-1.39484
AT1G53950	-1.39482
AT2G01940	-1.39465
AT2G46670	-1.3934
AT4G24890	-1.39224
AT3G44755	-1.39224
AT3G05620	-1.39018
AT2G37280	-1.38983
AT2G42820	-1.38935
AT2G43930	-1.38821
AT5G40020	-1.38769
AT1G61590	-1.38695
AT3G49790	-1.38679
AT2G28780	-1.38668
AT4G11290	-1.38609
AT4G25692	-1.38604
AT4G30280	-1.38577
AT5G16170	-1.38493
AT3G48530	-1.38312
AT1G26890	-1.38101
AT2G07749	-1.38101
AT4G25510	-1.38101
AT4G29770	-1.38101
AT1G27990	-1.38101
AT1G72770	-1.37877
AT5G65030	-1.37779
AT5G62490	-1.3774
AT1G43245	-1.37734
AT3G51890	-1.37727
AT2G36900	-1.37711
AT1G49700	-1.37661
AT2G04240	-1.37649
AT3G06500	-1.37604
AT3G08030	-1.37537
AT1G16022	-1.37406
AT1G02950	-1.37359
AT5G23660	-1.37282
AT3G04530	-1.3726
AT4G20380	-1.37211
AT4G13860	-1.3721
AT4G37370	-1.37197
AT1G04250	-1.37119
AT4G15280	-1.37037
AT5G11620	-1.36987
AT5G04890	-1.36843
AT1G62620	-1.36807
AT3G55940	-1.36807
AT2G42790	-1.36768
AT2G37640	-1.36724
AT1G73500	-1.36567
AT4G40010	-1.36286
AT5G47560	-1.36244
AT4G23680	-1.36087
AT5G03260	-1.36086
AT2G41760	-1.36076
AT3G20570	-1.3603
AT3G63050	-1.35989
AT4G37890	-1.35933
AT4G23410	-1.35923
AT1G06490	-1.35917
AT4G21970	-1.35829
AT4G26260	-1.35829
AT3G10320	-1.35755
AT3G18260	-1.35711
AT1G12010	-1.35607
AT5G52310	-1.35604
AT3G19580	-1.35373
AT5G03795	-1.353
AT1G76180	-1.35253
AT1G11915	-1.35163
AT1G08160	-1.35109
AT1G31040	-1.351
AT3G10340	-1.35081
AT1G05890	-1.3491
AT1G69270	-1.34908
AT5G37180	-1.34822
AT1G60140	-1.34783
AT5G55970	-1.34776
AT5G56100	-1.34758
AT5G02780	-1.34648
AT1G71110	-1.34563
AT1G23800	-1.34538
AT3G55840	-1.34509
AT5G54490	-1.34449
AT3G51325	-1.34449
AT2G27300	-1.34449
ATMG01280	-1.34449
AT3G48260	-1.34144
AT3G20940	-1.33835
AT5G22290	-1.33723
AT1G72100	-1.33681
AT2G19330	-1.33681
AT3G55770	-1.33653
AT1G26800	-1.33521
AT4G30640	-1.33521
AT5G33355	-1.33521
AT1G44160	-1.33383
AT5G51810	-1.33276
AT1G19394	-1.3321
AT5G50290	-1.33162
AT2G20142	-1.33162
AT4G09950	-1.32923
AT2G24400	-1.32854
AT1G33050	-1.32796
AT5G24530	-1.32782
AT1G53450	-1.32642
AT1G74420	-1.32638
AT5G20190	-1.32509
AT1G53903	-1.32409
AT5G57785	-1.32267
AT1G64380	-1.3223
AT3G11410	-1.32146
AT5G28380	-1.32146
AT2G35300	-1.31919
AT4G15550	-1.31883
AT1G14240	-1.31841
AT5G14000	-1.3184
AT3G01470	-1.31795
AT3G17420	-1.31736
AT3G25990	-1.31647
AT1G70300	-1.31622
AT5G65100	-1.31556
AT2G32750	-1.31512
AT3G16430	-1.31335
AT4G37790	-1.31295
AT5G44460	-1.31268
AT4G12040	-1.31197
AT2G41750	-1.31194
AT5G67550	-1.31175
AT5G53588	-1.3115
AT1G68230	-1.31127
AT2G30370	-1.3108
AT3G01520	-1.31071
AT1G23760	-1.31023
AT2G17850	-1.30993
AT1G33770	-1.30837
AT1G60960	-1.30821
AT2G45420	-1.30808
AT3G19090	-1.30701
AT5G05420	-1.30701
AT5G62940	-1.30689
AT2G40940	-1.30648
AT2G46260	-1.30591
AT2G13960	-1.30478
AT5G27940	-1.30478
AT3G52060	-1.30361
AT5G61280	-1.30301
AT5G43930	-1.30244
AT5G01190	-1.30116
AT5G02760	-1.30096
AT3G05150	-1.30084
AT5G44920	-1.29929
AT1G01640	-1.29879
AT1G29380	-1.29782
AT3G61630	-1.29688
AT1G71910	-1.29662
AT1G09880	-1.29662
AT4G15660	-1.29662
AT1G45976	-1.29647
AT3G02370	-1.29612
AT4G39810	-1.29492
AT5G49440	-1.2943
AT5G04760	-1.29426
AT5G18170	-1.29417
AT3G61600	-1.29285
AT3G54400	-1.29107
AT2G40610	-1.291
AT1G05490	-1.291
AT5G23230	-1.29065
AT1G52827	-1.29004
AT2G38250	-1.2879
AT4G28150	-1.2879
AT4G15700	-1.2879
AT1G63245	-1.2879
AT3G11640	-1.2879
AT5G64910	-1.2879
AT2G34390	-1.2879
AT2G46690	-1.2876
AT2G39705	-1.28659
AT3G54260	-1.28658
AT4G28300	-1.28527
AT3G15800	-1.2852
AT1G08890	-1.28375
AT1G02390	-1.28346
AT3G15670	-1.28292
AT3G50220	-1.28223
AT1G15740	-1.28215
AT5G65300	-1.28212
AT5G20480	-1.282
AT1G04240	-1.28126
AT2G30360	-1.28089
AT1G04490	-1.28085
AT5G35940	-1.28011
AT1G05680	-1.28002
AT1G52190	-1.27995
AT5G16120	-1.27973
AT5G41470	-1.27964
AT2G29660	-1.27916
AT3G01472	-1.27897
AT4G06534	-1.27886
AT5G49780	-1.27718
AT2G40880	-1.27693
AT2G41410	-1.27677
AT5G03670	-1.27631
AT3G13590	-1.276
AT4G15680	-1.2741
AT1G52343	-1.2741
AT4G27970	-1.2734
AT4G18780	-1.27228
AT5G11990	-1.27216
AT5G57900	-1.27066
AT3G62650	-1.27049
AT1G17960	-1.26988
AT1G02860	-1.26924
AT1G31812	-1.26801
AT5G40730	-1.26704
AT4G35480	-1.26701
AT3G05920	-1.26637
AT4G13660	-1.26636
AT4G00305	-1.26554
AT1G78970	-1.26498
AT1G05260	-1.26464
AT2G42620	-1.26438
AT1G75260	-1.26186
AT1G19840	-1.26143
AT5G57400	-1.26143
AT1G07710	-1.26143
AT5G48900	-1.26106
AT1G11210	-1.26036
AT4G23880	-1.25997
AT1G62380	-1.25887
AT1G53885	-1.25853
AT3G03850	-1.25826
AT2G26210	-1.258
AT4G22610	-1.25726
AT5G55950	-1.25721
AT4G35070	-1.25679
AT1G52000	-1.25672
AT1G49032	-1.25586
AT1G09575	-1.25581
AT5G59780	-1.25569
AT5G24910	-1.25548
AT1G68020	-1.25475
AT1G29760	-1.25445
AT5G59090	-1.25361
AT1G16025	-1.25355
AT3G26350	-1.25355
AT5G16880	-1.25277
AT4G21680	-1.25185
AT5G43980	-1.25138
AT2G29380	-1.25138
AT3G18560	-1.24994
AT2G27740	-1.24977
AT3G51880	-1.2497
AT2G46600	-1.24964
AT5G56270	-1.24962
AT1G06040	-1.24901
AT3G51430	-1.24859
AT2G23680	-1.24837
AT2G02710	-1.24835
AT4G34881	-1.24809
AT5G19230	-1.24783
AT2G47670	-1.24775
AT3G22910	-1.24755
AT5G60060	-1.24755
AT3G52780	-1.24671
AT1G53580	-1.24592
AT3G25290	-1.2457
AT4G00910	-1.24483
AT3G15356	-1.24443
AT4G01610	-1.244
AT4G01120	-1.24392
AT1G01720	-1.24339
AT5G25450	-1.2432
AT1G48260	-1.24317
AT5G44310	-1.24281
AT3G02550	-1.24273
AT3G43430	-1.24217
AT2G20080	-1.24195
AT2G07741	-1.2406
AT4G10720	-1.2406
AT1G43140	-1.2406
AT1G65920	-1.23937
AT1G03170	-1.23899
AT5G53360	-1.23742
AT4G37700	-1.2368
AT4G33870	-1.23606
AT5G18970	-1.23516
AT1G21410	-1.23467
AT5G36870	-1.23446
AT4G39090	-1.23409
AT5G22000	-1.2333
AT3G20898	-1.23225
AT2G07734	-1.23225
AT1G61760	-1.22901
AT1G22110	-1.22901
AT5G41590	-1.22901
AT2G37770	-1.22901
AT2G22660	-1.2286
AT4G16520	-1.22634
AT5G01700	-1.22573
AT1G70500	-1.22536
ATMG00220	-1.22536
AT2G28570	-1.2252
AT2G17430	-1.22492
AT5G01300	-1.22471
AT5G19190	-1.22449
AT1G27620	-1.22422
AT4G11650	-1.22419
AT2G28315	-1.22369
AT2G29330	-1.22367
AT5G42580	-1.22322
AT1G15790	-1.22288
AT5G44210	-1.22257
AT5G56970	-1.22231
AT1G72200	-1.22163
AT3G07420	-1.22141
AT5G10695	-1.22087
AT4G21320	-1.22061
AT1G67520	-1.22029
AT1G21920	-1.21945
AT1G32700	-1.2188
AT4G05070	-1.2184
AT5G05320	-1.21785
AT1G58007	-1.21751
AT1G22985	-1.21652
AT4G23510	-1.21559
AT4G08160	-1.21535
AT5G49520	-1.21484
AT4G37180	-1.21483
AT2G32460	-1.2139
AT1G02230	-1.2139
AT3G01400	-1.21335
AT3G62100	-1.21109
AT5G14890	-1.21086
AT1G70950	-1.21035
AT5G18470	-1.2099
AT5G37980	-1.2099
AT2G36780	-1.20925
AT5G05710	-1.20825
AT1G17700	-1.20779
AT1G53785	-1.20698
AT1G05400	-1.20698
AT1G03070	-1.20644
AT1G14730	-1.20556
AT2G01200	-1.20531
AT1G57570	-1.20516
AT1G05370	-1.20476
AT2G14900	-1.20429
AT2G16586	-1.20389
AT1G47270	-1.20357
AT1G20450	-1.20356
AT1G12420	-1.20301
AT3G49830	-1.20301
AT1G62262	-1.20301
AT3G01680	-1.20271
AT4G25620	-1.20268
AT3G03840	-1.20227
AT4G16500	-1.20189
AT1G24600	-1.20099
AT3G19290	-1.2004
AT2G05180	-1.19946
AT4G13540	-1.19872
AT1G63180	-1.19864
AT3G19184	-1.19864
AT3G28770	-1.19771
AT2G42990	-1.1973
AT3G02390	-1.1973
AT1G79310	-1.19675
AT3G54200	-1.19554
AT1G17060	-1.19549
AT1G29290	-1.19546
AT5G45280	-1.19518
AT4G07670	-1.19378
AT4G24110	-1.19358
AT5G18080	-1.19315
AT4G02715	-1.19313
AT5G04330	-1.19291
AT3G23020	-1.19275
AT5G37790	-1.19248
AT1G56010	-1.19248
AT5G60020	-1.19214
AT3G17100	-1.1917
AT3G63470	-1.19104
AT5G16600	-1.19104
AT3G04350	-1.19061
AT1G22890	-1.19004
AT2G20770	-1.1899
AT5G57770	-1.18984
AT5G53590	-1.18978
AT4G25260	-1.1885
AT1G52410	-1.18837
AT4G21020	-1.18837
AT3G61450	-1.18837
AT1G02530	-1.18837
AT2G31550	-1.18837
AT1G48130	-1.18728
AT1G75900	-1.18682
AT5G55250	-1.18617
AT3G27200	-1.18604
AT2G34530	-1.18585
AT3G03870	-1.18547
AT1G23120	-1.18514
AT5G56520	-1.18503
AT5G44790	-1.18485
AT4G30140	-1.18481
AT3G49110	-1.18412
AT1G62610	-1.18223
AT5G23870	-1.18188
AT3G12300	-1.18183
AT4G21310	-1.1817
AT1G48700	-1.18099
AT1G69080	-1.18087
AT1G31880	-1.18034
AT3G29035	-1.17981
AT5G15630	-1.17978
AT3G48020	-1.17963
AT1G29400	-1.17911
AT1G08670	-1.17897
AT5G44568	-1.17828
AT5G14390	-1.17807
AT1G01620	-1.17755
AT5G18910	-1.17748
AT4G23720	-1.17748
AT3G61060	-1.17544
AT5G04700	-1.17543
AT3G20950	-1.17543
AT2G25964	-1.17519
AT4G09890	-1.17261
AT5G64430	-1.17247
AT4G13600	-1.17243
AT2G18210	-1.17188
AT3G21460	-1.17033
AT5G49665	-1.17002
AT4G05150	-1.1699
AT4G15330	-1.16946
AT4G13110	-1.1694
AT4G37690	-1.16907
AT5G66590	-1.16797
AT5G01740	-1.16751
AT3G48380	-1.16645
AT4G16780	-1.16644
AT4G24275	-1.1664
AT1G63295	-1.16621
AT1G80180	-1.16576
AT2G45510	-1.16542
AT4G02380	-1.16501
AT2G31350	-1.16474
AT4G26140	-1.1646
AT3G14990	-1.16458
AT1G08290	-1.16391
AT2G26695	-1.16367
AT4G34530	-1.16345
AT3G46690	-1.16278
AT5G19740	-1.16259
AT1G66460	-1.16237
AT2G36120	-1.16233
AT1G59590	-1.16202
AT5G57910	-1.16161
AT1G22500	-1.15983
AT4G15160	-1.1598
AT4G11310	-1.15957
AT4G36050	-1.15945
AT2G39350	-1.15862
AT2G37670	-1.15862
AT1G64540	-1.15862
AT1G20520	-1.15862
AT3G47420	-1.15793
AT4G11320	-1.15759
AT1G68350	-1.1574
AT1G55510	-1.1566
AT1G62360	-1.15631
AT4G19050	-1.15631
AT4G30410	-1.15533
AT3G52561	-1.15501
AT4G36770	-1.15501
AT3G09260	-1.15462
AT1G03200	-1.15455
AT5G46730	-1.15444
AT3G11100	-1.15367
AT3G23930	-1.1536
AT5G24130	-1.1536
AT1G66440	-1.1536
AT5G63390	-1.1536
AT1G67600	-1.15285
AT2G31540	-1.15119
AT1G71380	-1.15076
AT2G19110	-1.15023
AT3G10912	-1.14979
AT5G20420	-1.14957
AT1G07880	-1.14932
AT1G23850	-1.14893
AT3G55990	-1.14892
AT3G16990	-1.14869
AT2G32660	-1.14818
AT2G13810	-1.14818
AT5G58575	-1.14801
AT5G44250	-1.14735
AT5G51150	-1.1471
AT4G21500	-1.14588
AT1G32450	-1.1455
AT1G01390	-1.1454
AT5G08240	-1.1453
AT1G17530	-1.14463
AT3G01670	-1.14456
AT4G40070	-1.14445
AT3G12500	-1.14384
AT5G42690	-1.14364
AT2G24260	-1.14362
AT2G20750	-1.14326
AT2G43000	-1.14182
AT5G15150	-1.14169
AT3G49350	-1.14085
AT3G44610	-1.1408
AT3G61930	-1.14075
AT1G15800	-1.14054
AT5G56230	-1.14
AT1G51170	-1.13984
AT1G49570	-1.13931
AT3G23450	-1.13883
AT5G01330	-1.13841
AT1G23530	-1.13744
AT1G14740	-1.1372
AT1G35720	-1.13657
AT5G60720	-1.13653
AT2G24100	-1.13622
AT1G16515	-1.1359
AT3G55515	-1.1359
AT3G60540	-1.1359
AT4G15490	-1.1354
AT5G52900	-1.13478
AT5G05880	-1.13462
AT4G25690	-1.1346
AT1G45130	-1.13427
AT3G53030	-1.13325
AT2G45900	-1.13287
AT2G45050	-1.13251
AT1G72680	-1.13192
AT4G28410	-1.13187
AT3G24535	-1.13156
AT5G65390	-1.1314
AT1G10210	-1.13001
AT3G12977	-1.12984
AT3G07780	-1.1295
AT5G57260	-1.12947
AT2G14210	-1.12891
AT2G01080	-1.12888
AT5G58350	-1.12874
AT2G14620	-1.12761
AT4G35350	-1.12745
AT1G11540	-1.12744
AT5G40630	-1.12731
AT4G27410	-1.12721
AT2G32020	-1.12713
AT3G56080	-1.12699
AT5G12870	-1.12644
AT3G02500	-1.12644
AT5G26980	-1.12594
AT2G41250	-1.12592
AT2G45980	-1.1258
AT4G14380	-1.12569
AT4G31330	-1.12517
AT5G17680	-1.12517
AT4G36700	-1.12467
AT1G35290	-1.12452
AT4G02970	-1.12444
AT5G05960	-1.12438
AT5G65080	-1.12352
AT3G06360	-1.12352
AT3G20250	-1.12315
AT5G39890	-1.1229
AT2G04100	-1.12244
AT1G74670	-1.12203
AT1G71960	-1.12153
AT1G76500	-1.12132
AT4G02000	-1.12125
AT3G59940	-1.12108
AT1G10550	-1.12101
AT3G19990	-1.12065
AT1G19550	-1.12045
AT4G37445	-1.1196
AT3G03280	-1.11945
AT1G10460	-1.11883
AT1G45050	-1.11815
AT5G65870	-1.11766
AT5G61820	-1.11717
AT5G10120	-1.11675
AT3G47380	-1.11622
AT1G73210	-1.11595
AT1G50420	-1.11524
AT1G24320	-1.11484
AT4G30960	-1.11473
AT1G48840	-1.11449
AT5G11540	-1.11437
AT5G42680	-1.11419
AT3G26550	-1.11407
AT1G76240	-1.11385
AT5G05940	-1.11353
AT3G14590	-1.11308
AT5G42600	-1.11174
AT2G37760	-1.11166
AT5G05410	-1.11161
AT3G60600	-1.1109
AT5G53740	-1.11036
AT4G21400	-1.11015
AT5G18780	-1.10923
AT5G44574	-1.10842
AT1G12030	-1.10799
AT4G01000	-1.10761
AT3G51730	-1.10711
AT1G71015	-1.10684
AT2G31083	-1.10646
AT3G10770	-1.10619
AT5G66580	-1.10538
AT2G28110	-1.10516
AT4G03510	-1.10507
AT5G03545	-1.10498
AT1G12290	-1.10495
AT1G74458	-1.10483
AT1G31770	-1.10472
AT5G47950	-1.10468
AT1G18020	-1.10439
AT1G75300	-1.10414
AT2G30550	-1.10357
AT3G28750	-1.10348
AT1G61280	-1.10348
AT1G09180	-1.10348
AT1G02340	-1.10321
AT2G44410	-1.10301
AT2G45920	-1.1025
AT1G14860	-1.10184
AT5G65380	-1.10177
AT2G46310	-1.10127
AT3G48100	-1.10115
AT3G14610	-1.10105
AT5G17420	-1.10079
AT3G47220	-1.10014
AT3G55880	-1.0999
AT2G38750	-1.09979
AT4G20070	-1.09967
AT5G39471	-1.09924
AT3G08860	-1.09908
AT2G28760	-1.09885
AT5G38770	-1.09843
AT2G35290	-1.09843
AT3G26690	-1.09756
AT5G27320	-1.09726
AT3G46230	-1.09722
AT5G42830	-1.09526
AT2G12200	-1.09526
AT5G27520	-1.09488
AT5G02750	-1.0943
AT5G05750	-1.09417
AT3G27210	-1.09365
AT1G61890	-1.09349
AT5G24780	-1.09313
AT4G18210	-1.09273
AT1G03290	-1.09198
AT2G28960	-1.09198
AT5G15930	-1.09179
AT2G04570	-1.09111
AT4G16150	-1.09092
AT2G28200	-1.0907
AT2G20362	-1.09067
AT3G16920	-1.0906
AT4G38400	-1.0904
AT2G46530	-1.0903
AT2G45620	-1.09025
AT3G59530	-1.08846
AT1G16240	-1.08824
AT1G18290	-1.08797
AT3G23510	-1.08788
AT1G14370	-1.08787
AT5G11100	-1.08776
AT2G37170	-1.08761
AT1G62810	-1.08756
AT1G79480	-1.08754
AT1G18940	-1.08728
AT5G24318	-1.08641
AT3G55610	-1.08627
AT1G05840	-1.08627
AT4G05220	-1.08627
AT2G41430	-1.08605
AT4G01600	-1.08581
AT4G14746	-1.08527
AT1G69600	-1.08512
AT3G24715	-1.085
AT4G19860	-1.0848
AT4G32860	-1.08478
AT5G40780	-1.08459
AT1G58400	-1.08447
AT3G47010	-1.08345
AT5G16080	-1.08333
AT2G04500	-1.08333
AT3G45870	-1.08316
AT2G30400	-1.08316
AT3G18200	-1.0827
AT5G58500	-1.08145
AT2G18620	-1.08145
AT3G54850	-1.08129
AT1G73660	-1.08128
AT3G11340	-1.08083
AT2G18600	-1.07963
AT5G25370	-1.07909
AT4G31380	-1.0787
AT3G59690	-1.0784
AT1G17745	-1.07809
AT4G20880	-1.07796
AT2G23620	-1.07759
AT4G33950	-1.07756
AT5G58650	-1.07744
AT5G53370	-1.07726
AT1G52400	-1.07708
AT1G05770	-1.07662
AT5G18110	-1.07653
AT5G07440	-1.07638
AT1G56090	-1.07626
AT3G57680	-1.0756
AT3G49950	-1.0756
AT1G24140	-1.0756
AT2G17520	-1.07502
AT2G20100	-1.07403
AT1G66690	-1.07289
AT5G58720	-1.07213
AT1G61970	-1.07133
AT3G15530	-1.07049
[truncated: 2,279 more rows]

## Sheet: Sheet2
This sheet contains genes with differential expression in GUS-CCT1-Dk/WT-Dk
gene	CCT1/WT_log2FC
AT2G01770	-7.88309
AT5G37300	-7.60437
AT4G21970	-7.03119
AT4G10160	-6.94042
AT1G36340	-6.84356
AT4G17470	-6.77645
AT2G21910	-6.65877
AT4G32500	-6.49382
AT5G45080	-6.48099
AT1G70130	-6.42852
AT5G53870	-6.39115
AT2G28850	-6.37408
AT1G66700	-6.35211
AT2G20160	-6.28835
AT4G23350	-6.28835
AT5G53710	-6.2586
AT1G62225	-6.2586
AT2G28860	-6.13033
AT3G03230	-6.03119
AT3G59010	-6.02531
AT2G44220	-5.99557
AT1G19250	-5.88309
AT1G72290	-5.85023
AT4G13790	-5.84756
AT5G65500	-5.80292
AT1G07550	-5.7611
AT3G44006	-5.71803
AT1G52830	-5.68898
AT3G21860	-5.67364
AT2G43050	-5.61804
AT4G10510	-5.53162
AT5G46940	-5.53162
AT2G21900	-5.53162
AT5G07310	-5.37408
AT5G52670	-5.34606
AT5G44440	-5.33069
AT2G34315	-5.28835
AT5G45090	-5.2586
AT2G24710	-5.2586
AT1G61480	-5.2586
AT5G07760	-5.1972
AT5G65130	-5.1972
AT1G29100	-5.1972
AT4G17210	-5.1972
AT5G51210	-5.14625
AT1G43640	-5.13307
AT4G22210	-5.13307
AT1G29860	-5.13307
AT3G10430	-5.13307
AT4G11020	-5.08303
AT4G07820	-5.08256
AT4G39000	-5.06595
AT1G02800	-5.06066
AT4G03480	-5.03119
AT1G18990	-4.99557
AT5G22430	-4.99557
AT5G45120	-4.99557
AT1G60450	-4.97742
AT2G24840	-4.92156
AT3G48300	-4.88309
AT3G58390	-4.84356
AT3G13840	-4.84356
AT5G55360	-4.84356
AT5G44065	-4.84356
AT1G16760	-4.84356
AT1G20790	-4.83854
AT3G03240	-4.82338
AT5G26140	-4.80292
AT5G39650	-4.78216
AT4G10240	-4.76657
AT4G31940	-4.7611
AT3G23635	-4.7611
AT5G49860	-4.7611
AT1G67000	-4.7611
AT1G30920	-4.7611
AT1G49130	-4.73822
AT5G38100	-4.72426
AT3G12820	-4.69893
AT5G64190	-4.68859
AT5G03435	-4.67364
AT1G26410	-4.67364
AT5G02930	-4.67364
AT1G23510	-4.67364
AT3G17010	-4.67364
AT1G70390	-4.65092
AT5G54190	-4.62543
AT4G37770	-4.61509
AT3G18530	-4.60467
AT2G13547	-4.58053
AT3G23250	-4.58053
AT3G29060	-4.58053
AT1G72980	-4.58053
AT1G36675	-4.58053
AT2G17050	-4.58053
AT4G19690	-4.56672
AT5G63300	-4.53162
AT4G31610	-4.52608
AT5G26150	-4.5072
AT4G10250	-4.48099
AT1G67775	-4.48099
AT4G32580	-4.48099
AT2G30770	-4.48099
AT5G50690	-4.48099
AT2G24210	-4.48099
AT4G07868	-4.48099
AT1G55230	-4.48099
AT5G59100	-4.48099
AT2G41480	-4.46729
AT3G21330	-4.434
AT3G48970	-4.4333
AT1G21990	-4.42852
AT1G75530	-4.42852
AT5G22500	-4.40767
AT1G70720	-4.40156
AT5G53660	-4.40132
AT2G36110	-4.37408
AT1G06340	-4.37408
AT3G19663	-4.37408
AT1G35183	-4.37408
AT4G28556	-4.37408
AT2G22942	-4.37408
AT1G48820	-4.37408
AT4G02320	-4.37408
AT4G26560	-4.37408
AT5G42600	-4.3348
AT4G35720	-4.31856
AT5G63650	-4.31288
AT5G59260	-4.2586
AT4G10860	-4.2586
AT2G23270	-4.2586
AT3G02590	-4.2586
AT2G14610	-4.2586
AT1G34050	-4.2586
AT5G50490	-4.2586
AT5G09720	-4.2586
AT1G53610	-4.22823
AT1G75900	-4.20597
AT3G28857	-4.17746
AT5G47450	-4.17376
AT1G15580	-4.17006
AT3G01015	-4.16549
AT2G14210	-4.14757
AT5G33390	-4.13307
AT3G52970	-4.13307
AT3G49200	-4.13307
AT1G30560	-4.13307
AT2G03190	-4.13307
AT4G23390	-4.13307
AT5G27070	-4.13307
AT4G26460	-4.13307
AT2G40790	-4.13307
AT1G67265	-4.13083
AT3G50330	-4.11148
AT1G12080	-4.11101
AT2G24850	-4.06595
AT5G56490	-4.06595
AT3G24225	-4.06595
AT2G35210	-4.04075
AT2G18150	-4.02659
AT5G39520	-4.00455
AT1G51030	-3.99557
AT2G25700	-3.99557
AT3G52600	-3.99557
AT2G29220	-3.99557
AT5G58830	-3.99557
AT5G14345	-3.99557
AT4G12940	-3.99557
AT5G60180	-3.99557
AT5G41030	-3.99557
AT1G47790	-3.99557
AT3G44704	-3.99557
AT5G39180	-3.98833
AT5G65800	-3.94976
AT4G14130	-3.93723
AT4G11610	-3.9291
AT1G20520	-3.92156
AT1G36640	-3.92156
AT1G73610	-3.88309
AT1G65330	-3.87527
AT3G15540	-3.84862
AT2G39855	-3.84356
AT3G48510	-3.84356
AT1G53690	-3.84356
AT5G49130	-3.84356
AT3G14380	-3.84356
AT4G27220	-3.84356
AT1G53635	-3.84356
AT1G18790	-3.84356
AT4G16050	-3.84356
AT5G38310	-3.84356
AT4G30970	-3.84356
AT1G04445	-3.84356
AT3G14320	-3.84356
AT5G59270	-3.84356
AT1G60470	-3.84356
AT3G55650	-3.84356
AT2G35070	-3.84356
AT5G36190	-3.84356
AT3G09530	-3.84356
AT3G24640	-3.84356
AT2G05400	-3.83351
AT2G46990	-3.8133
AT1G77160	-3.80292
AT5G42930	-3.79075
AT5G02020	-3.78276
AT3G61840	-3.78216
AT1G61160	-3.77984
AT1G76210	-3.7611
AT1G52030	-3.7611
AT5G15140	-3.7611
AT5G59040	-3.7611
AT2G28780	-3.72462
AT3G53200	-3.71055
AT4G04972	-3.69156
AT1G61750	-3.68181
AT3G04900	-3.67364
AT4G36791	-3.67364
AT3G48960	-3.67364
AT3G02620	-3.66558
AT5G37950	-3.65549
AT3G23930	-3.64239
AT1G12010	-3.64182
AT2G02300	-3.62783
AT1G02030	-3.62783
AT2G18010	-3.62265
AT2G30370	-3.62117
AT4G25580	-3.61944
AT1G60190	-3.61754
AT5G39860	-3.61224
AT4G01335	-3.61028
AT1G06080	-3.59262
AT4G09530	-3.58925
AT4G29640	-3.58053
AT5G11290	-3.58053
AT4G25000	-3.58053
AT3G30720	-3.58053
AT2G41451	-3.58053
AT5G56110	-3.58053
AT5G25920	-3.58053
AT5G24580	-3.57763
AT1G02205	-3.56792
AT4G23870	-3.56071
AT3G29970	-3.53333
AT5G57240	-3.52529
AT1G35625	-3.52449
AT4G30180	-3.51582
AT5G15290	-3.50186
AT1G53700	-3.48833
AT2G31081	-3.48099
AT1G79130	-3.48099
AT3G21000	-3.48099
AT5G50590	-3.48099
AT1G33640	-3.48099
AT4G13480	-3.48099
AT4G11170	-3.48099
AT1G70270	-3.46545
AT3G09790	-3.46371
AT1G70830	-3.46094
AT3G30210	-3.46023
AT5G01330	-3.45856
AT4G26390	-3.455
AT5G02540	-3.44381
AT3G30580	-3.43917
AT3G21460	-3.43208
AT1G70260	-3.42852
AT5G39150	-3.4178
AT4G10150	-3.41272
AT2G39310	-3.40725
AT4G27460	-3.40437
AT1G29490	-3.39701
AT1G03170	-3.3961
AT5G23790	-3.37408
AT5G64890	-3.37408
AT2G18140	-3.37408
AT1G63950	-3.37408
AT2G26380	-3.37408
AT5G08141	-3.37408
AT1G03240	-3.37408
AT1G80660	-3.37408
AT2G15340	-3.37408
AT5G48890	-3.35814
AT3G29410	-3.35312
AT5G64870	-3.34606
AT1G07985	-3.34202
AT4G35190	-3.34155
AT1G13430	-3.33803
AT1G73165	-3.3366
AT5G09370	-3.3366
AT2G37678	-3.32826
AT1G19830	-3.32708
AT3G21090	-3.32419
AT5G35525	-3.32073
AT2G22750	-3.31749
AT2G04038	-3.31535
AT5G14360	-3.30881
AT3G59440	-3.30299
AT5G60480	-3.29813
AT4G25420	-3.29569
AT1G62280	-3.29353
AT1G78815	-3.28245
AT3G58190	-3.27698
AT1G63710	-3.2586
AT2G38510	-3.2586
AT1G18830	-3.2586
AT3G44860	-3.2586
AT4G23496	-3.2586
AT4G01430	-3.25373
AT4G36430	-3.25007
AT4G13310	-3.2471
AT4G21745	-3.24653
AT1G11250	-3.22823
AT3G57510	-3.21796
AT5G52320	-3.2128
AT2G34020	-3.19858
AT3G60650	-3.1972
AT5G18090	-3.1972
AT1G77860	-3.1972
AT2G10930	-3.1972
AT1G07690	-3.19021
AT2G39350	-3.18509
AT4G01680	-3.18247
AT1G03820	-3.17917
AT1G52000	-3.17875
AT3G29370	-3.17751
AT3G28580	-3.17614
AT5G59310	-3.17614
AT4G00210	-3.17189
AT1G03320	-3.17006
AT1G69490	-3.1677
AT2G18969	-3.16641
AT1G29195	-3.16549
AT1G07560	-3.16396
AT4G14380	-3.15732
AT3G50120	-3.14937
AT2G41190	-3.14613
AT3G14260	-3.13307
AT1G17710	-3.13307
AT1G54330	-3.13307
AT1G06330	-3.13307
AT4G34850	-3.13307
AT4G37780	-3.13307
AT2G29930	-3.13307
AT3G28610	-3.13307
AT2G03770	-3.13307
AT1G17810	-3.12961
AT4G22460	-3.12622
AT5G62280	-3.12184
AT2G33380	-3.1126
AT2G29380	-3.1066
AT3G14370	-3.09543
AT5G26950	-3.08867
AT5G67020	-3.08749
AT5G20710	-3.08581
AT1G68350	-3.08545
AT1G64110	-3.08167
AT3G20470	-3.07316
AT1G66460	-3.06595
AT4G23360	-3.06595
AT3G48260	-3.06129
AT3G55940	-3.05883
AT3G02670	-3.05507
AT1G65310	-3.04704
AT5G19890	-3.04137
AT3G62990	-3.03996
AT2G20080	-3.03979
AT3G49820	-3.03621
AT2G31980	-3.03379
AT5G62165	-3.03119
AT2G19660	-3.01793
AT5G46950	-3.01603
AT4G37580	-3.01562
AT5G40800	-3.00992
AT2G26390	-2.99557
AT1G33770	-2.99557
AT2G18180	-2.99557
AT5G19810	-2.99557
AT1G69560	-2.99557
AT5G37240	-2.99557
AT4G38590	-2.99557
AT3G30778	-2.99557
AT2G31030	-2.99557
AT1G47890	-2.99557
AT5G02900	-2.99557
AT4G33840	-2.99557
AT4G37850	-2.97815
AT5G02580	-2.97111
AT3G10290	-2.96782
AT4G16515	-2.96397
AT5G22580	-2.96347
AT2G22122	-2.96125
AT5G45070	-2.95521
AT4G05430	-2.94666
AT5G28510	-2.94666
AT4G14140	-2.92156
AT2G03821	-2.92156
AT5G10590	-2.92156
AT5G66080	-2.92015
AT1G76220	-2.91709
AT4G33120	-2.89537
AT1G77870	-2.88937
AT1G64390	-2.88493
AT5G43300	-2.88309
AT3G48940	-2.87931
AT1G32450	-2.87632
AT3G46330	-2.87527
AT2G24130	-2.87527
AT4G14819	-2.87242
AT1G50390	-2.87003
AT4G12550	-2.86957
AT3G60140	-2.86504
AT5G47240	-2.86041
AT1G76180	-2.85993
AT3G45960	-2.85743
AT2G17710	-2.8559
AT1G44830	-2.85421
AT4G37700	-2.84801
AT4G14368	-2.84356
AT2G47950	-2.84356
AT5G28520	-2.84356
AT2G17600	-2.84356
AT3G15510	-2.83626
AT4G23560	-2.83173
AT1G44160	-2.82901
AT2G18970	-2.82797
AT1G55240	-2.82647
AT1G63140	-2.8242
AT5G25250	-2.82048
AT5G01320	-2.8166
AT2G20880	-2.80609
AT4G08300	-2.80369
AT3G26130	-2.80292
AT1G27030	-2.79638
AT2G30360	-2.79635
AT4G30120	-2.78911
AT1G62262	-2.77797
AT3G53232	-2.77797
AT5G60660	-2.77528
AT5G24910	-2.7698
AT4G32280	-2.76362
AT4G23030	-2.76259
AT1G23060	-2.7611
AT5G02200	-2.7611
AT5G17960	-2.7611
AT1G32270	-2.7611
AT2G31957	-2.7611
AT5G39865	-2.75435
AT2G25482	-2.74403
AT5G15830	-2.73037
AT1G17400	-2.72809
AT5G15720	-2.72573
AT5G42690	-2.72426
AT1G01380	-2.72426
AT1G66800	-2.72006
AT3G05155	-2.71993
AT1G58410	-2.7174
AT1G73220	-2.71663
AT5G07010	-2.71623
AT1G26730	-2.71573
AT1G30760	-2.71569
AT2G40250	-2.70926
AT3G45800	-2.70606
AT1G15840	-2.70433
AT4G11393	-2.70338
AT5G28650	-2.70338
AT4G38340	-2.70112
AT4G31380	-2.69834
AT3G03850	-2.69748
AT3G59690	-2.69409
AT1G07430	-2.69156
AT5G05965	-2.69093
AT1G23160	-2.68994
AT2G02820	-2.6895
AT3G10320	-2.68834
AT1G04240	-2.68082
AT2G43060	-2.67597
AT5G43520	-2.67364
AT1G73290	-2.67364
AT3G32047	-2.67364
AT4G09110	-2.67364
AT3G42850	-2.67364
AT1G68180	-2.67364
AT4G09130	-2.67364
AT4G30090	-2.67364
AT1G01780	-2.6734
AT1G23050	-2.66878
AT2G44570	-2.66816
AT4G18970	-2.66475
AT2G38530	-2.66379
AT3G03200	-2.6597
AT5G01380	-2.65853
AT1G68725	-2.65715
AT1G66020	-2.65346
AT3G16900	-2.64326
AT5G60760	-2.64175
AT1G65850	-2.64047
AT3G61390	-2.63942
AT1G62610	-2.63917
AT1G16160	-2.63711
AT4G32950	-2.63711
AT4G04990	-2.63141
AT1G30730	-2.62761
AT3G53840	-2.62473
AT5G67090	-2.622
AT2G39700	-2.6207
AT3G28290	-2.62031
AT3G02610	-2.62031
AT1G54200	-2.61567
AT4G25860	-2.61224
AT1G07900	-2.61224
AT4G01950	-2.60915
AT5G39240	-2.6074
AT4G40010	-2.60533
AT2G11810	-2.59563
AT3G45330	-2.5942
AT3G27440	-2.59118
AT5G49780	-2.59118
AT2G37130	-2.58718
AT4G39700	-2.58617
AT5G10100	-2.58489
AT1G27670	-2.58151
AT1G47610	-2.58053
AT1G11070	-2.58053
AT3G27940	-2.58053
AT4G13230	-2.58053
AT1G66870	-2.58053
AT4G10260	-2.58053
AT3G28600	-2.58053
AT1G31040	-2.57668
AT1G73640	-2.57376
AT5G11540	-2.56887
AT4G20320	-2.5686
AT5G15230	-2.56818
AT1G20700	-2.56441
AT1G48260	-2.56398
AT5G27889	-2.56345
AT5G53980	-2.56151
AT5G44920	-2.56012
AT3G03830	-2.55842
AT2G42990	-2.55816
AT2G31082	-2.55628
AT1G79900	-2.55571
AT1G06360	-2.5557
AT2G17060	-2.55406
AT4G27440	-2.55235
AT5G63820	-2.55196
AT3G51410	-2.54811
AT4G37690	-2.54811
AT1G05550	-2.54811
AT2G20510	-2.54811
AT3G60070	-2.54495
AT1G77145	-2.54341
AT3G48080	-2.54064
AT2G03850	-2.53871
AT1G01600	-2.53602
AT4G36110	-2.53493
AT1G78390	-2.53162
AT1G17060	-2.52476
AT2G39980	-2.52339
AT2G01175	-2.52163
AT1G52700	-2.51799
AT5G25610	-2.51602
AT2G01610	-2.51599
AT2G42010	-2.51586
AT3G61830	-2.51166
AT5G59220	-2.5092
AT5G03210	-2.50751
AT4G34770	-2.50746
AT5G59930	-2.50734
AT4G14780	-2.50653
AT1G28330	-2.50376
AT2G37025	-2.50219
AT4G34000	-2.50072
AT1G70710	-2.50025
AT1G29025	-2.49832
AT2G24800	-2.49739
AT3G13404	-2.49723
AT1G56540	-2.4924
AT2G25130	-2.4889
AT4G20140	-2.48773
AT1G45015	-2.48641
AT4G30290	-2.4851
AT5G59320	-2.48434
AT1G75430	-2.48099
AT2G30985	-2.48099
AT1G14550	-2.48099
AT4G29370	-2.48099
AT4G36100	-2.48099
AT4G28800	-2.48099
AT3G56790	-2.48099
AT2G28680	-2.48099
AT2G21140	-2.48033
AT3G10985	-2.47397
AT3G28300	-2.472
AT1G16130	-2.472
AT1G52190	-2.47013
AT4G30640	-2.4701
AT3G61900	-2.46917
AT4G31650	-2.46845
AT1G19510	-2.45841
AT4G21650	-2.45791
AT3G46400	-2.45791
AT1G09570	-2.45702
AT1G67910	-2.45036
AT5G40450	-2.44947
AT3G15270	-2.44623
AT2G31930	-2.44623
AT1G30720	-2.44525
AT4G17480	-2.44302
AT4G24265	-2.43917
AT3G28540	-2.43614
AT5G23950	-2.43503
AT1G63380	-2.4331
AT3G50660	-2.43258
AT2G44910	-2.43025
AT2G05180	-2.42852
AT1G64000	-2.42852
AT5G18710	-2.42852
AT3G29575	-2.4282
AT2G38750	-2.42769
AT5G23840	-2.42695
AT5G16600	-2.42644
AT1G18835	-2.42496
AT3G12977	-2.42482
AT1G34040	-2.42448
AT1G62480	-2.41966
AT5G06720	-2.41484
AT2G35600	-2.41439
AT2G32140	-2.4106
AT1G78980	-2.4106
AT1G08500	-2.40998
AT1G21510	-2.40835
AT5G48900	-2.40542
AT4G32785	-2.40257
AT1G62900	-2.40156
AT5G18050	-2.4
AT2G34500	-2.39866
AT5G47370	-2.39759
AT3G50890	-2.39309
AT1G30080	-2.39149
AT5G45670	-2.38846
AT1G67750	-2.38807
AT5G52300	-2.38704
AT3G17690	-2.38636
AT3G20340	-2.38508
AT3G23630	-2.38259
AT4G38400	-2.38238
AT1G75720	-2.38146
AT1G07620	-2.38059
AT4G32460	-2.38052
AT4G30410	-2.37991
AT1G74420	-2.37889
AT1G32170	-2.37881
AT2G01200	-2.37839
AT1G57570	-2.3779
AT4G15393	-2.37744
AT5G11920	-2.37408
AT5G46590	-2.37408
AT2G22630	-2.37408
AT3G63360	-2.37408
AT5G39420	-2.37408
AT4G01190	-2.37408
AT2G44340	-2.37408
AT2G42480	-2.37408
AT4G35070	-2.36996
AT1G20160	-2.36917
AT1G65920	-2.36815
AT5G42180	-2.36708
AT1G53080	-2.36395
AT4G02290	-2.36367
AT2G46680	-2.36361
AT3G15500	-2.36322
AT1G75780	-2.36083
AT2G34940	-2.3607
AT4G31370	-2.35546
AT1G10550	-2.35511
AT1G20190	-2.35301
AT2G12462	-2.35212
AT1G05835	-2.35032
AT3G61890	-2.35015
AT3G55890	-2.34683
AT5G40010	-2.34457
AT1G67865	-2.34382
AT2G44000	-2.34106
AT4G14250	-2.33897
AT5G54530	-2.3366
AT4G21590	-2.3366
AT1G52580	-2.3366
AT5G25310	-2.3366
AT4G16162	-2.3366
AT5G63750	-2.3366
AT3G26742	-2.3366
AT2G44925	-2.3366
AT3G07250	-2.3366
AT5G57480	-2.33359
AT5G15150	-2.3326
AT3G18010	-2.32964
AT2G39370	-2.32927
AT5G61570	-2.3275
AT2G32430	-2.32612
AT5G66590	-2.32459
AT2G33480	-2.32205
AT2G40320	-2.32165
AT3G24450	-2.31784
AT2G31480	-2.31749
AT4G11400	-2.31749
AT2G46270	-2.31523
AT5G66650	-2.31433
AT5G44578	-2.30923
AT4G20260	-2.30879
AT5G23750	-2.3061
AT1G70220	-2.30591
AT5G03890	-2.30339
AT5G41900	-2.30299
AT5G52120	-2.30214
AT4G20230	-2.29707
AT5G10430	-2.29686
AT5G38970	-2.29397
AT5G65480	-2.29255
AT1G19940	-2.29073
AT3G49830	-2.28835
AT5G18000	-2.28835
AT1G70920	-2.28835
AT1G33170	-2.28761
AT1G62770	-2.28267
AT3G27250	-2.27592
AT5G64450	-2.27567
AT3G13950	-2.27166
AT4G09890	-2.26973
AT2G24140	-2.26902
AT4G08360	-2.26902
AT4G19420	-2.26817
AT4G37010	-2.26441
AT1G22110	-2.2634
AT3G43270	-2.26075
AT4G29340	-2.2586
AT5G39120	-2.2586
AT5G51105	-2.2586
AT3G10880	-2.2586
AT3G45280	-2.2586
AT3G14140	-2.2586
AT4G39930	-2.2586
AT1G02980	-2.2586
AT1G51040	-2.2586
AT3G44755	-2.2586
AT3G61160	-2.25791
AT1G23800	-2.25709
AT1G60030	-2.25547
AT1G46768	-2.25501
AT1G22160	-2.2543
AT3G14280	-2.25065
AT2G37670	-2.25009
AT2G41070	-2.24981
AT2G28270	-2.24895
AT4G36450	-2.24787
AT3G47210	-2.24753
AT1G26250	-2.24694
AT4G33150	-2.24454
AT1G62620	-2.24192
AT2G40820	-2.24101
AT1G02400	-2.23765
AT2G32750	-2.23657
AT2G14900	-2.23652
AT5G07820	-2.23457
AT1G15790	-2.2326
AT1G52650	-2.23003
AT5G18130	-2.22171
AT4G01010	-2.21961
AT3G57380	-2.21943
AT4G33970	-2.21796
AT1G16360	-2.21796
AT5G28646	-2.21796
AT3G11150	-2.21421
AT2G34010	-2.2128
AT5G48690	-2.2116
AT4G11550	-2.2109
AT2G21540	-2.21084
AT1G07880	-2.20969
AT1G65300	-2.20969
AT1G22290	-2.20969
AT1G50560	-2.2055
AT1G59640	-2.20415
AT1G77330	-2.20386
AT1G71910	-2.20289
AT5G57620	-2.20147
AT4G19550	-2.19936
AT4G16670	-2.199
AT2G01450	-2.19745
AT1G63245	-2.1972
AT1G12672	-2.1972
AT1G68880	-2.19517
AT4G14465	-2.19435
AT4G19370	-2.1935
AT5G23800	-2.19301
AT3G58850	-2.1921
AT3G61450	-2.19149
AT4G23880	-2.19038
AT3G11640	-2.18821
AT4G01895	-2.18821
AT3G02810	-2.18821
AT3G14440	-2.18519
AT5G05290	-2.1846
AT4G23515	-2.1846
AT4G15417	-2.1846
AT3G24715	-2.17656
AT5G14870	-2.17614
AT4G28110	-2.17614
AT4G17380	-2.17614
AT2G27229	-2.17614
AT1G33760	-2.17614
AT2G24300	-2.17299
AT3G54830	-2.17238
AT1G06420	-2.17006
AT1G25230	-2.1684
AT1G05330	-2.1684
AT4G12580	-2.1684
AT4G01360	-2.16795
AT4G02780	-2.16549
AT5G51780	-2.16141
AT3G28180	-2.15924
AT3G50030	-2.15906
AT1G69920	-2.15906
AT4G25850	-2.15906
AT5G39720	-2.15906
AT1G14540	-2.15816
AT4G25760	-2.15551
AT5G66210	-2.15532
AT5G63600	-2.15517
AT4G15340	-2.15397
AT1G74490	-2.15311
AT1G10070	-2.15282
AT3G48020	-2.15233
AT2G29620	-2.15229
AT1G18200	-2.15168
AT1G29179	-2.15168
AT2G37170	-2.15116
AT1G45130	-2.14993
AT3G03470	-2.14837
AT3G45440	-2.14757
AT5G62380	-2.14757
AT3G10340	-2.14439
AT2G32990	-2.14124
AT1G68190	-2.14118
AT1G08310	-2.13893
AT3G14780	-2.13876
AT2G41850	-2.1381
AT2G27930	-2.13704
AT1G08650	-2.13619
AT4G17340	-2.13602
AT5G02170	-2.13461
AT2G38790	-2.13439
AT4G26290	-2.13307
AT4G23720	-2.13307
AT2G17680	-2.13307
AT3G47720	-2.13307
AT4G24860	-2.13307
AT3G55900	-2.13307
AT1G16530	-2.13307
AT3G04220	-2.13307
AT1G44130	-2.13307
AT1G34760	-2.12928
AT4G31100	-2.12883
AT2G34600	-2.12681
AT4G17615	-2.1259
AT2G39435	-2.12576
AT1G72490	-2.1243
AT1G26290	-2.1243
AT5G07030	-2.12406
AT1G56010	-2.12343
AT3G12710	-2.12106
AT1G53885	-2.12011
AT4G33740	-2.1201
AT1G04250	-2.11907
AT1G72720	-2.11842
AT2G16720	-2.11552
AT5G52270	-2.11421
AT5G66260	-2.11104
AT1G73000	-2.11104
AT4G36900	-2.11033
AT3G63350	-2.10902
AT1G43020	-2.10827
AT5G51790	-2.10827
AT5G37790	-2.10668
AT5G56080	-2.1066
AT5G46350	-2.1066
AT2G16190	-2.1066
AT5G09640	-2.1066
AT3G23090	-2.10614
AT3G15356	-2.10539
AT5G18060	-2.10447
AT3G24020	-2.10268
AT1G64380	-2.10227
AT1G60610	-2.10133
AT1G73270	-2.0999
AT3G59190	-2.0999
AT1G28470	-2.09924
AT1G22065	-2.09856
AT5G59350	-2.09852
AT4G17030	-2.09745
AT1G52750	-2.09729
AT1G01640	-2.09712
AT3G59730	-2.09685
AT3G22460	-2.09643
AT5G53590	-2.09542
AT4G39320	-2.09534
AT2G43290	-2.09423
AT5G13700	-2.09259
AT5G67390	-2.09241
AT4G35750	-2.08921
AT5G03545	-2.08884
AT1G67920	-2.08867
AT5G07560	-2.08867
AT1G63560	-2.08867
AT5G48190	-2.08867
AT3G25730	-2.08711
AT2G37930	-2.08483
AT5G50175	-2.08437
AT5G03550	-2.08392
AT1G66440	-2.08392
AT3G17660	-2.08392
AT1G28230	-2.08344
AT4G19380	-2.08144
AT3G09020	-2.08125
AT1G61260	-2.08117
AT3G43190	-2.08014
AT2G46530	-2.07889
AT4G05170	-2.07862
AT4G22610	-2.07823
AT4G22810	-2.0769
AT5G57050	-2.07515
AT4G37890	-2.07449
AT5G63595	-2.07357
AT5G15190	-2.07188
AT3G55910	-2.07053
AT1G05490	-2.06999
AT3G30180	-2.06775
AT2G22200	-2.06704
AT3G51880	-2.0665
AT1G77270	-2.06595
AT3G16070	-2.06595
AT1G31670	-2.06595
AT2G38800	-2.06564
AT1G20440	-2.06506
AT5G49690	-2.06483
AT3G21770	-2.06478
AT1G14350	-2.06473
AT1G60740	-2.06313
AT5G44460	-2.06246
AT5G45940	-2.06205
AT1G51890	-2.06156
AT4G26890	-2.06156
AT3G51895	-2.05978
AT1G44800	-2.05975
AT5G10946	-2.05907
AT3G18710	-2.05883
AT5G19740	-2.05783
AT5G22355	-2.05765
AT1G34180	-2.05734
AT2G39705	-2.0573
AT4G13300	-2.05611
AT5G50335	-2.05459
AT4G37220	-2.05371
AT4G17220	-2.05295
AT4G20820	-2.05284
AT2G31910	-2.05215
AT1G76770	-2.05215
AT4G18550	-2.05103
AT1G53180	-2.05086
AT3G52290	-2.04789
AT4G25350	-2.0471
AT4G34990	-2.04401
AT3G26720	-2.043
AT4G37050	-2.04287
AT1G76640	-2.04287
AT1G44542	-2.04287
AT3G11860	-2.04287
AT3G58380	-2.04287
AT1G27210	-2.04137
AT1G22990	-2.04137
AT2G04690	-2.04018
AT2G36410	-2.03978
AT5G28080	-2.03948
AT1G63410	-2.03929
AT5G09440	-2.03863
AT5G66170	-2.03856
AT4G12330	-2.03701
AT2G33385	-2.03621
AT1G70210	-2.03574
AT5G27220	-2.03483
AT5G57760	-2.03253
AT3G47010	-2.02927
AT1G65985	-2.02848
AT1G06520	-2.02778
AT3G59750	-2.02413
AT5G67060	-2.02276
AT1G63370	-2.02237
AT1G07710	-2.02156
AT4G03070	-2.02133
AT5G66630	-2.02118
AT1G24600	-2.01941
AT3G17420	-2.01808
AT3G25710	-2.0178
AT5G44610	-2.01763
AT1G76705	-2.01759
AT5G65980	-2.01533
AT1G23760	-2.01421
AT5G27890	-2.01402
AT4G15330	-2.01295
AT5G45440	-2.01041
AT5G46960	-2.00908
AT2G12461	-2.00862
AT1G01240	-2.00773
AT5G06090	-2.00754
AT4G16780	-2.0075
AT2G03200	-2.00583
AT1G27380	-2.00583
AT5G65040	-2.00107
AT1G70690	-2.00064
AT3G09490	-1.99557
AT4G29930	-1.99557
AT1G24140	-1.99557
AT5G12280	-1.99557
AT1G44318	-1.99557
AT3G57740	-1.99557
AT1G20180	-1.99557
AT4G03175	-1.99557
AT2G13450	-1.99557
AT1G63570	-1.99557
AT5G03530	-1.99281
AT5G06740	-1.99239
AT1G73300	-1.99181
AT4G21215	-1.99083
AT1G05170	-1.98851
AT2G14100	-1.98771
AT1G78970	-1.9872
AT3G25717	-1.98692
AT5G14940	-1.98541
AT3G42800	-1.98142
AT5G09520	-1.98128
AT5G28300	-1.97803
AT1G78110	-1.97749
AT1G65970	-1.97545
AT4G31240	-1.9732
AT5G59580	-1.97132
AT3G01220	-1.96959
AT2G28671	-1.96944
AT4G20110	-1.96902
AT3G06455	-1.96661
AT1G08670	-1.96642
AT4G16442	-1.96604
AT3G29035	-1.96528
AT1G04220	-1.96515
AT2G22860	-1.9633
AT4G12410	-1.96314
AT5G15860	-1.9615
AT2G36890	-1.96052
AT1G53903	-1.96043
AT3G26550	-1.95979
AT4G33467	-1.95904
AT3G60520	-1.95675
AT5G33340	-1.95657
AT4G28890	-1.95393
AT5G15580	-1.95232
AT3G26125	-1.95162
AT3G51710	-1.95098
AT5G25110	-1.94973
AT1G73310	-1.94927
AT2G34655	-1.94927
AT4G29740	-1.94864
AT5G18010	-1.94681
AT3G13437	-1.94666
AT5G57510	-1.94666
AT4G10200	-1.94666
AT1G69570	-1.94625
AT2G33560	-1.94494
AT1G62990	-1.94443
AT4G27260	-1.9428
AT4G35560	-1.94201
AT5G02780	-1.94141
AT3G28850	-1.94135
AT5G10770	-1.94119
AT5G53250	-1.94096
AT3G46130	-1.94034
AT2G22660	-1.93996
AT5G62550	-1.93937
AT5G07680	-1.93861
AT2G28570	-1.93809
AT5G53588	-1.93667
AT5G07880	-1.93667
AT5G50540	-1.93667
AT3G55230	-1.93636
AT5G62470	-1.93333
AT5G38280	-1.93258
AT5G50720	-1.93195
AT2G42870	-1.93176
AT2G38760	-1.93172
AT5G52790	-1.93144
AT5G03670	-1.93061
AT1G10220	-1.92998
AT1G06980	-1.9284
AT5G01520	-1.92784
AT4G10020	-1.92739
AT1G09540	-1.92662
AT1G22180	-1.92526
AT2G28960	-1.92496
AT1G61840	-1.9246
AT4G10560	-1.92386
AT3G20210	-1.92311
AT1G01900	-1.92204
AT1G52540	-1.92177
AT5G61430	-1.92156
AT5G10120	-1.92156
AT3G48400	-1.92156
AT3G19500	-1.92156
AT5G59370	-1.92156
AT4G23670	-1.9215
AT2G42060	-1.92028
AT1G64660	-1.92013
AT4G34530	-1.9198
AT1G74080	-1.91709
AT1G59590	-1.91592
AT5G25160	-1.91465
AT2G47190	-1.91465
AT5G18780	-1.91145
AT2G28630	-1.9112
AT5G10040	-1.91068
AT5G66700	-1.9081
AT2G36500	-1.9063
AT5G47330	-1.9063
AT3G12500	-1.90461
AT5G48670	-1.90394
AT2G45920	-1.90364
AT5G65140	-1.90337
AT3G28340	-1.90335
AT4G32780	-1.90312
AT4G13160	-1.90271
AT2G38090	-1.90259
AT4G38825	-1.90208
AT5G51670	-1.90139
AT5G61660	-1.90018
AT5G10530	-1.90015
AT2G06200	-1.90015
AT5G19970	-1.89971
AT5G52990	-1.89961
AT1G55610	-1.89925
AT4G30140	-1.8984
AT5G35200	-1.8982
AT2G02630	-1.89603
AT1G63520	-1.89603
AT5G07500	-1.89603
AT1G13550	-1.89603
AT5G04890	-1.89493
AT5G53830	-1.89342
AT1G64330	-1.89315
AT5G14000	-1.89225
AT5G38300	-1.89154
AT1G14190	-1.88996
AT1G73410	-1.88865
AT1G78850	-1.88804
AT4G23400	-1.888
AT5G02260	-1.8877
AT4G13540	-1.88769
AT1G12420	-1.88712
AT4G25260	-1.88641
AT5G05110	-1.88625
AT1G66810	-1.88514
AT2G33000	-1.88309
AT1G11000	-1.8821
AT1G55120	-1.88153
AT2G28670	-1.88126
AT3G24535	-1.88123
AT2G26370	-1.87833
AT5G45460	-1.87815
AT2G30840	-1.87727
AT4G01000	-1.87691
AT3G53450	-1.87527
AT3G14630	-1.87527
AT5G05390	-1.87527
AT3G19310	-1.87527
AT2G30750	-1.87527
AT4G39675	-1.87474
AT1G07720	-1.87459
AT3G56970	-1.87158
AT5G49900	-1.87062
AT4G39720	-1.87003
AT3G26830	-1.87003
AT5G47635	-1.86919
AT3G26510	-1.86905
AT3G47040	-1.86865
AT1G11740	-1.86828
AT4G33420	-1.86782
AT3G45300	-1.8677
AT1G44970	-1.86691
AT1G30690	-1.86642
AT5G61280	-1.86628
AT2G47810	-1.86628
AT4G22780	-1.86455
AT2G32240	-1.86402
AT2G41300	-1.86327
AT1G76040	-1.86226
AT1G30750	-1.8622
AT5G14740	-1.86217
AT1G09530	-1.86181
AT4G18260	-1.86158
AT5G65030	-1.86052
AT1G67148	-1.85875
AT1G72520	-1.8584
AT2G34150	-1.8583
AT2G32235	-1.85812
AT5G06470	-1.85806
AT1G10300	-1.85806
AT3G19580	-1.85788
AT4G13030	-1.85736
AT5G04120	-1.85733
AT4G37790	-1.85566
AT4G31910	-1.85549
AT2G32510	-1.85421
AT1G13600	-1.85052
AT1G14480	-1.84996
AT3G03170	-1.84944
AT4G23450	-1.84884
AT3G55130	-1.84827
AT4G14750	-1.8474
AT2G37630	-1.84707
AT1G10340	-1.84637
AT4G21340	-1.84582
AT1G76620	-1.84356
AT2G03360	-1.84356
AT2G11620	-1.84356
AT3G57700	-1.84356
AT1G02230	-1.84356
AT2G41690	-1.84356
AT1G67540	-1.84356
AT4G22620	-1.84356
AT5G47170	-1.84356
AT2G02700	-1.84356
AT1G27610	-1.84356
AT2G33020	-1.84356
AT1G18570	-1.8428
AT5G59780	-1.84105
AT1G21920	-1.84085
AT4G30280	-1.84046
AT4G32810	-1.83945
AT1G69325	-1.83945
AT5G63350	-1.83898
AT4G36160	-1.83714
AT2G47860	-1.83637
AT3G55310	-1.83591
AT3G60840	-1.83566
AT4G37070	-1.83562
AT2G37870	-1.83515
AT4G30430	-1.8351
AT1G04610	-1.83323
AT5G42330	-1.83284
AT4G11950	-1.83284
AT2G44740	-1.83055
AT5G01580	-1.82892
AT2G01818	-1.82852
AT4G33950	-1.82825
AT2G39430	-1.82802
AT5G51850	-1.82744
AT5G67520	-1.82679
AT1G03790	-1.82601
AT1G60130	-1.82564
AT1G05320	-1.82525
AT5G05180	-1.82332
AT1G50590	-1.8225
AT4G01120	-1.82159
AT1G68110	-1.82048
AT2G23970	-1.82048
AT1G08290	-1.82048
AT2G04500	-1.81986
AT1G03290	-1.81941
AT4G28720	-1.81758
AT5G20030	-1.81709
AT4G21534	-1.81689
AT5G48460	-1.81566
AT4G32480	-1.81549
AT2G01100	-1.81539
AT5G55170	-1.81523
AT2G19060	-1.81499
AT5G12940	-1.81494
AT5G57670	-1.81465
AT5G57770	-1.81415
AT5G57070	-1.81114
AT1G07870	-1.81114
AT5G48410	-1.81114
AT3G07150	-1.81114
AT5G62420	-1.81114
AT2G19500	-1.81114
AT1G14455	-1.81114
AT5G58320	-1.8101
AT4G19120	-1.80673
AT5G61260	-1.80509
AT4G38470	-1.8041
AT1G01120	-1.80386
AT3G08030	-1.80381
AT1G49310	-1.80292
AT1G47271	-1.80292
AT5G38790	-1.80292
AT1G34750	-1.80174
AT4G10310	-1.80113
AT2G42890	-1.80096
AT2G25160	-1.80017
AT2G41310	-1.80005
AT2G27370	-1.79975
AT1G12070	-1.79917
AT3G14225	-1.79917
AT3G55880	-1.79876
AT2G22970	-1.7986
AT1G65370	-1.79609
AT4G17695	-1.79599
AT1G73120	-1.79597
AT2G18050	-1.79594
AT1G26945	-1.79582
AT3G03870	-1.79563
AT4G38820	-1.79563
AT1G02860	-1.79485
AT1G56600	-1.79338
AT5G63970	-1.79276
AT4G17730	-1.79257
AT5G20420	-1.79147
AT3G05150	-1.79128
AT3G06850	-1.79096
AT5G47990	-1.79083
AT1G64460	-1.79046
AT4G01140	-1.78972
AT2G29410	-1.78911
AT5G13670	-1.78911
AT4G03340	-1.78662
AT1G10560	-1.78653
AT5G61250	-1.78538
AT5G09978	-1.78326
AT1G70420	-1.78281
AT2G43000	-1.78055
AT1G66350	-1.78027
AT1G62760	-1.7791
AT5G16000	-1.7784
AT5G07780	-1.77797
AT4G02000	-1.77797
AT1G60095	-1.776
AT1G15460	-1.776
AT3G06370	-1.77525
AT1G30270	-1.77364
AT5G28380	-1.77317
AT1G63390	-1.77317
AT4G01610	-1.77297
AT5G10210	-1.77282
AT4G34650	-1.77227
AT1G51170	-1.77102
AT5G61560	-1.77086
AT4G34230	-1.77083
AT5G14180	-1.77029
AT3G24310	-1.76908
AT1G21200	-1.7689
AT4G18510	-1.76622
AT3G51890	-1.76579
AT3G56480	-1.76531
AT2G21200	-1.76514
AT2G32460	-1.76514
AT3G17580	-1.76375
AT5G16360	-1.76359
AT1G74840	-1.76354
AT4G11530	-1.76343
AT4G13580	-1.76249
AT4G01410	-1.76204
AT2G32150	-1.76149
AT5G45500	-1.76117
AT3G45290	-1.7611
AT3G04360	-1.7611
AT1G49900	-1.7611
AT1G76980	-1.76019
AT2G17290	-1.75887
AT4G17680	-1.7573
AT1G60010	-1.757
AT5G16170	-1.7561
AT1G64065	-1.7561
AT1G53720	-1.75492
AT5G59590	-1.75482
AT3G03840	-1.75352
AT3G60130	-1.75332
AT5G66390	-1.75292
AT1G14860	-1.75284
AT1G69526	-1.75267
AT2G32300	-1.75241
AT5G42590	-1.75202
AT1G16930	-1.75195
AT1G16120	-1.75164
AT1G13540	-1.75164
AT5G53700	-1.75164
AT4G23700	-1.75145
AT4G37870	-1.75144
AT2G35880	-1.75131
AT3G58810	-1.75081
AT2G27035	-1.74999
AT1G48700	-1.74999
AT4G09950	-1.74959
AT1G49000	-1.74893
AT4G23340	-1.74893
AT4G21490	-1.74764
AT1G26270	-1.74751
AT1G02950	-1.74732
AT2G34350	-1.7471
AT4G11655	-1.74689
AT5G08130	-1.74682
AT5G48780	-1.74605
AT1G71697	-1.74591
AT3G23180	-1.7455
AT5G17700	-1.74524
AT1G08990	-1.74519
AT1G43140	-1.74403
AT3G17280	-1.74403
AT4G27790	-1.74403
AT2G26690	-1.74353
AT3G49690	-1.74181
AT5G63590	-1.74125
AT1G13260	-1.74123
AT4G08160	-1.74099
AT1G10417	-1.73973
AT5G57250	-1.73913
AT2G35140	-1.73725
AT2G36320	-1.73607
AT5G56870	-1.73578
AT5G18650	-1.73399
AT1G15190	-1.73253
AT1G77880	-1.73253
AT1G60060	-1.73231
AT1G01390	-1.73173
AT1G22530	-1.73149
AT1G20450	-1.73087
AT2G22890	-1.73022
AT5G05320	-1.73014
AT5G55860	-1.72968
AT1G47960	-1.72957
AT2G31280	-1.72847
AT3G01260	-1.72827
AT3G07780	-1.7281
AT1G01200	-1.72809
AT3G18773	-1.72798
AT4G36880	-1.72748
AT1G13130	-1.72548
AT3G20130	-1.72537
AT5G06570	-1.72521
AT1G67460	-1.72426
AT1G64470	-1.72404
AT3G28910	-1.72346
AT2G38250	-1.72094
AT2G28040	-1.72094
AT5G50120	-1.71944
AT1G16850	-1.71908
AT2G37180	-1.71893
AT3G20960	-1.71803
AT4G25020	-1.71803
AT1G01700	-1.71803
AT4G29270	-1.71796
AT2G22080	-1.71696
AT3G25905	-1.71671
AT2G46940	-1.71546
AT3G16470	-1.71522
AT5G65100	-1.71317
AT3G05920	-1.71308
AT1G72150	-1.71235
AT3G17380	-1.71151
AT3G26610	-1.71111
AT1G51270	-1.71111
AT3G16400	-1.71069
AT5G12200	-1.71066
AT5G50750	-1.71047
AT3G01516	-1.70977
AT1G48670	-1.70926
AT3G26932	-1.70893
AT1G21360	-1.7089
AT3G28740	-1.70861
AT1G63300	-1.7084
AT5G10520	-1.70785
AT1G09932	-1.70758
AT3G07730	-1.70758
AT3G53540	-1.70663
AT1G75450	-1.70618
AT5G02090	-1.70521
AT4G02090	-1.703
AT3G50400	-1.7029
AT3G26220	-1.70183
AT1G72220	-1.70183
AT1G09310	-1.69948
AT5G03795	-1.69917
AT1G29090	-1.69851
AT5G09290	-1.69802
AT2G28110	-1.69739
AT5G23870	-1.69701
AT2G37750	-1.69648
AT1G52565	-1.69648
AT1G32640	-1.69592
AT3G48100	-1.69579
AT1G51140	-1.69464
AT1G51035	-1.6925
AT2G39380	-1.69214
AT3G50280	-1.69127
AT4G25560	-1.69071
AT1G15040	-1.68966
AT1G12320	-1.68958
AT2G14060	-1.68946
AT5G42580	-1.68769
AT2G27010	-1.68727
AT4G37340	-1.68693
AT4G34760	-1.68488
AT3G04930	-1.6827
AT5G47060	-1.6812
AT5G43700	-1.6811
AT1G53163	-1.68043
AT5G44380	-1.67967
AT4G28270	-1.67955
AT1G09575	-1.67938
AT4G23510	-1.67926
AT3G19370	-1.67892
AT2G30505	-1.67871
AT1G21100	-1.67799
AT2G41640	-1.67796
AT3G02850	-1.67778
AT5G07790	-1.67735
AT5G59700	-1.67659
AT5G01250	-1.67551
AT5G55970	-1.67434
AT4G01350	-1.67364
AT5G20970	-1.67364
AT2G32280	-1.67364
AT1G10480	-1.67364
AT1G73850	-1.67364
AT3G13600	-1.67364
AT5G13660	-1.67364
AT1G21140	-1.67364
AT4G13420	-1.67364
AT3G22830	-1.67364
AT3G50290	-1.67364
AT3G25990	-1.67364
AT3G19090	-1.67364
AT1G56160	-1.67364
AT2G34850	-1.67364
AT5G09730	-1.67364
AT2G19960	-1.67364
AT3G21320	-1.67364
AT3G12610	-1.67091
AT1G33440	-1.67068
AT5G04470	-1.66992
AT5G50010	-1.66741
AT5G20150	-1.6673
AT4G23050	-1.66647
AT2G19110	-1.66614
AT4G08040	-1.66578
AT2G21850	-1.66477
AT2G21840	-1.66392
AT5G65790	-1.66351
AT3G57540	-1.6633
AT5G23350	-1.66322
AT2G28760	-1.66311
AT1G66450	-1.66156
AT1G76780	-1.65996
AT5G24080	-1.65914
AT2G28460	-1.65914
AT5G60220	-1.65787
AT4G14720	-1.6576
AT3G05937	-1.65749
AT4G16745	-1.65747
AT4G08150	-1.65719
AT1G56220	-1.65641
AT1G69040	-1.65567
AT1G52890	-1.65549
AT1G29050	-1.65486
AT4G14560	-1.65463
AT2G24070	-1.65453
AT1G03200	-1.65453
AT3G14050	-1.65429
AT2G18260	-1.65427
AT1G68700	-1.6539
AT3G10740	-1.65181
AT2G17840	-1.65161
AT1G18870	-1.65123
AT5G56050	-1.64939
AT1G55760	-1.64883
AT1G74740	-1.64832
AT4G30240	-1.64756
AT1G04680	-1.64726
AT1G09610	-1.64667
AT1G62975	-1.64644
AT4G19970	-1.64562
AT5G36870	-1.64562
AT3G06870	-1.64531
AT3G52060	-1.64457
AT1G74660	-1.6444
AT1G17950	-1.64326
AT2G28260	-1.64177
AT5G17910	-1.64017
AT4G12880	-1.63866
AT5G40630	-1.63845
AT3G24840	-1.63779
AT4G29110	-1.6375
AT3G24503	-1.63737
AT1G35330	-1.63711
AT3G54150	-1.63711
AT2G31900	-1.63658
AT2G46550	-1.63549
AT5G52550	-1.63525
AT5G52552	-1.63475
AT2G29130	-1.63356
AT3G50800	-1.63347
AT4G00305	-1.633
AT4G20235	-1.633
AT5G44790	-1.63165
AT2G30400	-1.63141
AT5G06510	-1.63141
AT3G62590	-1.63085
AT3G54000	-1.63057
AT1G03340	-1.63057
AT4G21960	-1.63017
AT2G40120	-1.63005
AT5G66460	-1.62692
AT4G14740	-1.62688
AT5G06200	-1.62674
AT4G32000	-1.62554
AT1G12220	-1.6252
AT5G22860	-1.6252
AT4G37740	-1.62434
AT1G14370	-1.62365
AT5G56550	-1.62296
AT2G33990	-1.62284
AT5G42860	-1.62219
AT5G14780	-1.62177
AT3G60700	-1.62117
AT4G31520	-1.62117
AT5G67460	-1.6204
AT3G26210	-1.62038
AT1G79310	-1.6202
AT4G05590	-1.61974
AT1G54320	-1.61957
AT5G38010	-1.61956
AT1G74650	-1.619
AT3G27960	-1.61892
AT1G72830	-1.61833
AT4G12520	-1.61827
AT2G17990	-1.61767
AT3G55950	-1.61735
AT4G23240	-1.61705
AT1G18290	-1.61641
AT2G27740	-1.61615
AT2G22620	-1.61615
AT1G04310	-1.61553
AT5G52630	-1.61509
AT4G23690	-1.61484
AT1G09090	-1.61452
AT5G18080	-1.61326
AT1G75540	-1.61313
AT4G34250	-1.61305
AT5G12420	-1.61189
AT1G08820	-1.61129
AT2G34670	-1.61117
AT3G61680	-1.61096
AT2G43700	-1.61071
AT5G46250	-1.61069
AT5G07920	-1.61038
AT5G62480	-1.60998
AT5G54140	-1.60995
AT1G26665	-1.60985
AT5G45210	-1.60925
AT3G17120	-1.60887
AT1G77810	-1.60746
AT3G47220	-1.60721
AT4G39795	-1.60652
AT1G53035	-1.60624
AT2G37280	-1.6046
AT1G32700	-1.6045
AT5G54200	-1.60443
AT2G46620	-1.60284
AT5G59530	-1.60262
AT3G22400	-1.60255
AT2G02640	-1.60255
AT3G20250	-1.60215
AT4G02075	-1.6018
AT5G25140	-1.6017
AT3G49330	-1.60088
AT4G34860	-1.60055
AT1G55365	-1.59964
AT2G46690	-1.59906
AT4G38580	-1.59842
AT5G47950	-1.59791
AT1G73066	-1.59791
AT3G27210	-1.59743
AT3G51930	-1.59702
AT4G21440	-1.59647
AT2G22850	-1.5963
AT4G21390	-1.59604
AT1G02580	-1.59563
AT5G58340	-1.59548
AT2G22680	-1.59526
AT5G22460	-1.59503
AT5G13080	-1.5942
AT4G28230	-1.594
AT1G17700	-1.59398
AT5G48160	-1.59374
AT1G30755	-1.59311
AT2G41180	-1.59281
AT2G45050	-1.59078
AT4G36380	-1.58944
AT1G55265	-1.58898
AT5G16730	-1.58878
AT3G18660	-1.58875
AT1G47990	-1.58791
AT5G39670	-1.58693
AT1G72470	-1.58567
AT2G41540	-1.5853
AT4G24180	-1.58409
AT1G08430	-1.58274
AT5G28340	-1.58234
AT5G15630	-1.5821
AT2G41870	-1.58053
AT1G05700	-1.58053
AT1G21980	-1.58025
AT1G78170	-1.58
AT1G68290	-1.57979
AT1G75240	-1.57803
AT5G60650	-1.57778
AT5G44005	-1.57767
AT1G56720	-1.57726
AT3G58350	-1.57713
AT1G66690	-1.57696
AT5G25620	-1.57571
AT5G06560	-1.57548
AT3G18280	-1.57541
AT3G05890	-1.57541
AT1G67050	-1.57496
AT1G13635	-1.57486
AT3G08040	-1.57476
AT5G16880	-1.57329
AT4G13860	-1.57302
AT5G01700	-1.57277
AT1G70890	-1.57251
AT1G76240	-1.57208
AT1G16370	-1.57119
AT1G15380	-1.57087
AT5G01970	-1.5707
AT1G26780	-1.57054
AT5G13580	-1.57
AT3G03530	-1.5698
AT1G17190	-1.56851
AT1G28260	-1.56843
AT2G24550	-1.56809
AT4G16790	-1.56797
AT1G29500	-1.56789
AT5G66250	-1.56784
AT5G52280	-1.56706
AT4G28405	-1.56672
AT1G71360	-1.5665
AT1G47480	-1.56538
AT3G16410	-1.56469
AT5G23860	-1.56457
AT5G14230	-1.56357
AT3G52790	-1.56345
AT5G14390	-1.56226
AT4G18425	-1.56199
AT3G03700	-1.56191
AT1G10140	-1.56174
AT5G09530	-1.56116
AT4G31420	-1.56116
AT4G38830	-1.56116
AT1G65481	-1.56116
AT3G02040	-1.56044
AT3G23880	-1.55943
AT1G67520	-1.55899
AT5G53190	-1.5587
AT1G01010	-1.55852
AT3G22910	-1.55816
AT5G49100	-1.55795
AT5G57910	-1.55761
AT1G22370	-1.55628
AT3G24110	-1.55628
AT1G64480	-1.55628
AT4G38060	-1.5552
AT4G19190	-1.55499
AT4G14620	-1.55487
AT4G36520	-1.55466
AT5G50260	-1.5539
AT5G49800	-1.55334
AT5G37478	-1.55334
AT5G57260	-1.55334
AT2G40113	-1.55273
AT2G32340	-1.55233
AT2G18170	-1.55128
AT1G69080	-1.55126
AT4G23060	-1.55125
AT4G15380	-1.55015
AT5G08185	-1.54897
AT3G16500	-1.54894
AT2G34920	-1.54811
AT3G48490	-1.54811
AT4G00890	-1.54811
AT5G49620	-1.54811
AT3G54530	-1.54811
AT5G63390	-1.54811
AT1G73140	-1.54811
AT4G30830	-1.54811
AT3G32400	-1.54811
AT1G43000	-1.54811
AT3G05900	-1.54798
AT2G22900	-1.54779
AT3G07010	-1.54768
AT3G11550	-1.54765
AT1G70850	-1.54736
AT4G13660	-1.54682
AT3G26450	-1.54678
AT1G26960	-1.54653
AT3G28345	-1.54626
AT4G05120	-1.54597
AT4G33220	-1.54538
AT3G04910	-1.54456
AT4G16000	-1.54432
AT1G28400	-1.54373
AT5G03380	-1.54347
AT1G69780	-1.54321
AT1G11545	-1.54291
AT5G59680	-1.54239
AT1G66780	-1.54239
AT4G39140	-1.54167
AT2G26760	-1.54143
AT1G01480	-1.54037
AT3G44510	-1.5395
AT4G05200	-1.53939
AT2G44130	-1.53909
AT2G47500	-1.53613
AT5G08240	-1.53609
AT2G25150	-1.53606
AT3G19660	-1.53598
AT1G10720	-1.53549
AT1G23120	-1.53472
AT5G23590	-1.5347
AT2G45040	-1.53466
AT5G11970	-1.53421
AT5G22890	-1.53342
AT5G25770	-1.53339
AT5G50011	-1.53162
AT4G19000	-1.53162
AT3G50840	-1.52954
AT5G04700	-1.52925
AT1G75260	-1.52925
AT5G01760	-1.52925
AT3G23030	-1.5285
AT1G14890	-1.52803
AT1G72200	-1.52779
AT4G33320	-1.52779
AT3G08490	-1.52779
AT1G35210	-1.52779
AT4G26990	-1.52756
AT1G32100	-1.52688
AT5G06610	-1.52671
AT4G00910	-1.52641
AT1G11915	-1.52608
AT5G66580	-1.52547
AT5G49890	-1.52521
AT2G19130	-1.52511
AT2G04240	-1.52486
AT1G79620	-1.5247
AT2G38820	-1.52459
AT1G75090	-1.52449
AT3G17100	-1.5244
AT3G06868	-1.52423
AT4G36970	-1.52327
AT3G25290	-1.52315
AT4G28320	-1.52273
AT4G29020	-1.52244
AT3G49350	-1.5224
AT2G25220	-1.52213
AT5G07650	-1.52163
AT5G27940	-1.52163
AT1G68820	-1.5215
AT4G15093	-1.5214
AT5G47740	-1.52063
AT2G36270	-1.52023
AT4G27840	-1.51996
AT2G34900	-1.51966
AT4G24250	-1.51891
AT1G27620	-1.51852
AT4G35110	-1.51717
AT3G07580	-1.51691
AT2G35550	-1.5161
AT1G30280	-1.5159
AT4G15400	-1.51569
AT1G77885	-1.51556
AT1G58180	-1.51448
AT5G18470	-1.51441
AT3G12040	-1.51423
AT2G34490	-1.51407
AT5G65910	-1.51399
AT5G56460	-1.51317
AT1G29460	-1.51317
AT2G25070	-1.51305
AT2G26650	-1.51237
AT3G45780	-1.51153
AT1G60989	-1.51148
AT5G59490	-1.51137
AT1G70510	-1.51137
AT3G26300	-1.51126
AT1G06570	-1.51103
AT1G53190	-1.51067
AT1G53450	-1.51037
AT5G10580	-1.51014
AT1G10210	-1.51014
AT4G05010	-1.51014
AT5G38350	-1.51014
AT5G49450	-1.50955
AT2G45450	-1.50914
AT3G27460	-1.50908
AT2G14620	-1.50901
AT1G44180	-1.50763
AT5G01360	-1.50718
AT1G03080	-1.50641
AT1G78860	-1.50608
AT1G52855	-1.50608
AT2G29730	-1.50596
AT2G46760	-1.50591
AT1G17300	-1.50582
AT5G20700	-1.50555
AT5G18640	-1.50507
AT4G05100	-1.50371
AT4G13280	-1.50371
AT1G49790	-1.50371
AT3G01530	-1.50371
AT1G33430	-1.50371
AT1G64710	-1.50367
AT2G45210	-1.50336
AT3G52920	-1.50323
AT3G05360	-1.50275
AT4G17900	-1.50249
AT5G10930	-1.50203
AT2G35760	-1.5009
AT4G25280	-1.50027
AT3G14850	-1.50024
AT3G08720	-1.50019
AT3G62730	-1.49961
AT3G48390	-1.49948
AT4G26080	-1.49941
AT5G13820	-1.49872
AT1G16670	-1.49868
AT3G20898	-1.49843
AT3G04440	-1.49807
AT4G07670	-1.49807
AT3G26170	-1.49761
AT4G33810	-1.49676
AT5G15360	-1.49676
AT1G55990	-1.49659
AT4G01910	-1.49614
AT5G25440	-1.49607
AT4G18530	-1.49564
AT5G55560	-1.49409
AT4G35970	-1.49398
AT5G65390	-1.49381
AT3G18035	-1.49351
AT5G04770	-1.49342
AT2G29480	-1.49307
AT1G65910	-1.49307
AT2G37640	-1.49202
AT4G11050	-1.4918
AT3G46270	-1.4918
AT3G03520	-1.49136
AT3G02980	-1.49126
AT1G29400	-1.49113
AT2G38640	-1.49027
AT3G27350	-1.48984
AT4G28530	-1.48938
AT1G29300	-1.4885
AT5G56520	-1.48801
AT2G17430	-1.48763
AT5G60820	-1.48732
AT4G30340	-1.4871
AT1G01110	-1.48698
AT4G36610	-1.48687
AT1G31770	-1.48678
AT1G69690	-1.48658
AT2G39920	-1.48655
AT3G14590	-1.4865
AT2G30060	-1.48649
AT3G16180	-1.48569
AT5G17550	-1.48473
AT5G65240	-1.48473
AT2G46660	-1.48326
AT2G27830	-1.4829
AT5G40760	-1.48262
AT5G59790	-1.4825
AT5G49710	-1.48227
AT4G36010	-1.48224
AT3G20410	-1.48195
AT1G64640	-1.48194
AT3G49360	-1.48099
AT3G16490	-1.48099
AT3G22820	-1.48099
AT2G32660	-1.48099
AT5G64900	-1.48099
AT3G46810	-1.48099
AT1G09080	-1.48099
AT1G23965	-1.48099
AT1G04778	-1.48099
AT2G17770	-1.48099
[truncated: 4,781 more rows]

## Sheet: Sheet3
This sheet contains genes with differential expression in CNT1/CNT1(G283E)
Gene	CNT1/G283E_log2FC
AT4G15490	-4.88093
AT1G04660	-4.10305
AT1G52830	-3.99429
AT4G23560	-3.9923
AT4G37220	-3.97458
AT4G19380	-3.52603
AT4G11190	-3.31666
AT4G17470	-3.30613
AT2G21140	-3.20645
AT3G59010	-3.13168
AT1G72140	-3.12729
AT4G08300	-3.02106
AT1G65310	-3.0114
AT5G26150	-2.79929
AT1G12080	-2.71477
AT3G61160	-2.61576
AT2G43535	-2.59899
AT1G19530	-2.52051
AT5G24580	-2.50981
AT1G27030	-2.49485
AT1G76240	-2.4601
AT4G11320	-2.40603
AT5G56870	-2.40566
AT4G35060	-2.37517
AT3G15540	-2.374
AT2G02820	-2.34413
AT3G49120	-2.33629
AT1G75900	-2.334
AT4G16515	-2.32959
AT1G29025	-2.2745
AT2G43050	-2.25893
AT4G28720	-2.23622
AT5G44130	-2.22851
AT2G37130	-2.20258
AT5G15290	-2.20219
AT1G29520	-2.19772
AT2G02130	-2.17369
AT3G61060	-2.16935
AT1G08160	-2.15996
AT5G53250	-2.13595
AT1G08630	-2.13075
AT1G31710	-2.12616
AT3G16470	-2.12134
AT1G15040	-2.10931
AT2G39310	-2.07797
AT3G05890	-2.03335
AT2G34490	-2.0316
AT1G29090	-2.01787
AT4G15530	-2.00878
AT5G10430	-1.99945
AT5G61660	-1.99695
AT5G49360	-1.97442
AT3G15356	-1.9709
AT3G17420	-1.94129
AT2G34500	-1.93909
AT4G17340	-1.92978
AT4G12730	-1.92914
AT4G25580	-1.91813
AT3G49780	-1.9044
AT5G50760	-1.9017
AT1G62510	-1.89309
AT5G53870	-1.87746
AT4G30280	-1.87457
AT5G60660	-1.87213
AT3G25290	-1.85793
AT5G63800	-1.85479
AT3G20570	-1.8343
AT1G60610	-1.83189
AT1G32170	-1.83133
AT4G30270	-1.83126
AT1G70850	-1.83027
AT1G21400	-1.82173
AT4G08290	-1.81339
AT5G20710	-1.80959
AT1G04240	-1.80546
AT1G69570	-1.80479
AT2G30930	-1.79441
AT1G52190	-1.77422
AT5G47450	-1.77037
AT4G12520	-1.77003
AT1G29050	-1.76849
AT1G02205	-1.7628
AT4G12510	-1.75814
AT2G43060	-1.75268
AT1G70830	-1.743
AT1G01620	-1.73308
AT1G62660	-1.71795
AT1G12090	-1.7051
AT1G73260	-1.70416
AT1G70890	-1.69745
AT4G01950	-1.6941
AT5G51200	-1.69265
AT3G59690	-1.69168
AT3G30775	-1.67985
AT5G23660	-1.67766
AT1G62480	-1.66696
AT1G10070	-1.66221
AT1G04250	-1.65215
AT4G23400	-1.64938
AT3G48970	-1.64882
AT2G17500	-1.64003
AT4G20070	-1.62692
AT4G36880	-1.61425
AT1G63800	-1.60749
AT2G38800	-1.60604
AT1G22530	-1.60235
AT5G09440	-1.59278
AT1G80240	-1.59226
AT3G05900	-1.59161
AT2G22970	-1.59053
AT3G25717	-1.5889
AT1G06570	-1.58221
AT3G16450	-1.58118
AT1G75500	-1.58051
AT1G30690	-1.57154
AT1G78850	-1.56673
AT2G05540	-1.56312
AT1G55330	-1.55668
AT1G73120	-1.55264
AT4G12470	-1.54983
AT3G55230	-1.54252
AT2G45180	-1.53703
AT3G16430	-1.53614
AT5G54510	-1.53569
AT2G36410	-1.52417
AT1G03870	-1.51481
AT5G15350	-1.51215
AT5G23860	-1.508
AT4G37450	-1.50442
AT4G15610	-1.49342
AT3G01680	-1.49164
AT4G33740	-1.48628
AT5G20250	-1.47323
AT4G28040	-1.46857
AT4G29905	-1.46773
AT4G13580	-1.46759
AT1G32450	-1.45915
AT2G38750	-1.45211
AT3G48740	-1.45046
AT1G44800	-1.43905
AT3G47340	-1.43882
AT4G35100	-1.42993
AT1G72150	-1.41854
AT4G33150	-1.41814
AT4G25260	-1.40029
AT2G36100	-1.39664
AT2G39450	-1.39268
AT3G53420	-1.39223
AT3G43670	-1.38867
AT5G48000	-1.38673
AT5G26260	-1.38292
AT3G15450	-1.37801
AT2G28671	-1.37651
AT1G58180	-1.37535
AT2G38400	-1.37442
AT5G40450	-1.36922
AT1G64660	-1.36708
AT2G28670	-1.36449
AT5G58350	-1.36247
AT4G34710	-1.35877
AT4G24230	-1.35855
AT1G03090	-1.35732
AT4G23670	-1.35064
AT5G42180	-1.34906
AT3G26520	-1.3382
AT3G16400	-1.33605
AT4G23690	-1.3345
AT1G65970	-1.3321
AT4G21850	-1.33189
AT5G59780	-1.33178
AT3G15950	-1.32999
AT5G40730	-1.327
AT4G20260	-1.31152
AT1G11260	-1.3108
AT2G40610	-1.30586
AT5G07010	-1.29697
AT4G18970	-1.29573
AT3G54140	-1.29382
AT2G35860	-1.29338
AT3G45300	-1.29275
AT3G16410	-1.28878
AT4G35750	-1.26233
AT5G66400	-1.25594
AT3G16420	-1.2559
AT3G13520	-1.24955
AT5G25610	-1.24844
AT5G65390	-1.24716
AT2G32150	-1.24053
AT5G01600	-1.23841
AT4G34230	-1.23178
AT5G07440	-1.22819
AT2G06850	-1.21474
AT2G45470	-1.214
AT4G36040	-1.20557
AT5G66390	-1.20138
AT1G76180	-1.1934
AT1G66180	-1.17472
AT4G00360	-1.17278
AT1G64370	-1.17104
AT3G45010	-1.16888
AT2G32300	-1.16523
AT5G37790	-1.16323
AT3G16240	-1.16243
AT3G51730	-1.15863
AT2G10940	-1.15761
AT3G05880	-1.15559
AT2G33830	-1.14562
AT2G20670	-1.14326
AT1G29395	-1.14112
AT1G20620	-1.13488
AT1G68440	-1.13339
AT5G47560	-1.13164
AT2G19760	-1.12305
AT2G14890	-1.11973
AT1G72160	-1.11431
AT5G54080	-1.10417
AT2G15960	-1.09754
AT1G05010	-1.09614
AT1G07720	-1.08585
AT2G37170	-1.08583
AT3G61260	-1.08442
AT1G65960	-1.08342
AT4G33220	-1.08264
AT4G29020	-1.07842
AT5G47990	-1.07803
AT1G12240	-1.07597
AT2G04780	-1.07245
AT2G39570	-1.06245
AT4G35770	-1.05895
AT1G25230	-1.05137
AT5G12940	-1.04435
AT3G16460	-1.0391
AT3G23050	-1.03791
AT1G74670	-1.02629
AT3G49220	-1.02054
AT2G47000	-1.01925
AT5G66170	-1.01847
AT5G02020	-1.01244
AT5G23210	-1.01181
AT2G16280	-1.00808
AT4G30290	-1.00632
AT4G17170	-1.00038
AT4G21570	1.0008
AT4G37930	1.00424
AT5G20720	1.02004
AT3G60750	1.02032
AT2G33800	1.02282
AT1G03600	1.02663
AT1G09340	1.03098
AT1G44575	1.03648
AT4G38970	1.03684
AT3G27850	1.03847
AT5G30510	1.05038
AT3G50820	1.06202
AT2G20890	1.07286
AT1G06680	1.07644
AT1G08380	1.07725
AT1G42970	1.07975
AT1G67740	1.0836
AT4G29060	1.09164
AT5G64940	1.093
AT4G12800	1.09534
AT3G46600	1.10735
AT3G56910	1.10816
AT1G64510	1.1095
AT1G07320	1.10998
AT3G11170	1.11077
AT3G19030	1.12471
AT1G12800	1.12523
AT2G41560	1.12635
AT3G04720	1.13251
AT1G27770	1.14353
AT1G68520	1.14502
AT4G28750	1.14542
AT1G32640	1.15123
AT5G08280	1.15194
AT5G14320	1.15578
AT5G66570	1.16668
AT4G01050	1.17182
AT1G56190	1.17242
AT5G54600	1.17583
AT3G15190	1.17861
AT5G12860	1.18364
AT1G10960	1.18932
AT1G61520	1.19923
AT1G79850	1.2012
AT1G37130	1.20547
AT1G63940	1.21289
AT3G13120	1.21421
AT4G24770	1.2166
AT5G26742	1.22467
AT2G06520	1.22477
AT5G63310	1.22541
AT1G55670	1.2276
AT3G56360	1.23829
AT1G35680	1.23876
AT5G58430	1.24509
AT2G40840	1.25015
AT2G39730	1.2511
AT3G16140	1.25166
AT3G12780	1.25515
AT3G63410	1.25563
AT5G40850	1.26423
AT4G16370	1.26592
AT5G13510	1.2744
AT5G38420	1.28145
AT2G38540	1.28564
AT1G12900	1.29857
AT2G24090	1.29894
AT3G27690	1.29944
AT2G47730	1.30152
AT5G01530	1.30195
AT3G46780	1.30222
AT3G22120	1.30341
AT3G50970	1.30598
AT2G33450	1.31106
AT1G32920	1.32136
AT3G54890	1.32848
AT3G47470	1.33229
AT5G52310	1.33866
AT4G09650	1.34004
AT1G58290	1.35019
AT2G47590	1.35117
AT5G24590	1.35392
AT3G54210	1.3543
AT5G03940	1.36224
AT2G46820	1.36478
AT4G01150	1.37409
AT1G32990	1.37487
AT3G27160	1.37575
AT3G61470	1.38767
AT1G48350	1.39923
AT1G03130	1.4014
AT4G01310	1.40697
AT3G63140	1.40864
AT2G22500	1.41071
AT5G15970	1.41304
AT1G78630	1.41437
AT3G44890	1.42037
AT2G28000	1.42271
AT3G11630	1.42725
AT1G31330	1.42989
AT3G53460	1.43896
AT5G14800	1.44186
AT2G42220	1.4482
AT3G46970	1.44937
AT5G28450	1.44992
AT1G29070	1.46259
AT4G17600	1.47061
AT3G56940	1.47737
AT4G34150	1.47824
AT5G66190	1.4904
AT5G51820	1.49244
AT5G38410	1.49795
AT1G30380	1.50215
AT1G15820	1.50275
AT3G13470	1.50448
AT5G67300	1.50467
AT3G51820	1.50615
AT3G25920	1.50785
AT3G01500	1.50878
AT1G20340	1.51942
AT1G72610	1.53263
AT3G23400	1.54443
AT3G49530	1.54626
AT1G18740	1.5507
AT5G38430	1.55565
AT3G04550	1.5583
AT4G18480	1.55863
AT4G10340	1.56809
AT2G34430	1.56982
AT1G67090	1.59377
AT3G14930	1.59645
AT3G21055	1.60418
AT1G04420	1.61285
AT5G13630	1.61521
AT3G62030	1.64152
AT1G52230	1.67138
AT2G05100	1.67489
AT2G37660	1.67554
AT5G54270	1.67828
AT4G21280	1.69463
AT4G23060	1.72104
AT1G49570	1.7237
AT4G27440	1.73109
AT3G18890	1.7371
AT4G09010	1.75231
AT2G21330	1.79218
AT5G04950	1.79715
AT5G06320	1.81242
AT4G25100	1.81804
AT5G54190	1.82266
AT1G19180	1.8233
AT2G38860	1.8349
AT3G29320	1.84206
AT2G31880	1.84678
AT1G80130	1.84961
AT2G05070	1.84973
AT5G59550	1.85445
AT1G52690	1.8777
AT3G52380	1.88432
AT1G19150	1.88562
AT5G15960	1.89119
AT3G21720	1.90951
AT1G62290	1.91655
AT5G23060	1.91822
AT3G16720	1.93022
AT1G06080	1.94164
AT3G14210	1.9523
AT3G15210	1.97786
AT3G46620	1.9896
AT3G57010	2.02458
AT3G08740	2.04729
AT1G55490	2.05867
AT2G47780	2.08661
AT5G65010	2.09969
AT5G61600	2.10936
AT5G51190	2.1171
AT2G40140	2.12975
AT1G74450	2.16098
AT2G41010	2.25036
AT3G26060	2.26572
AT1G19900	2.26822
AT3G56880	2.29795
AT1G21500	2.30787
AT2G35930	2.31526
AT4G01250	2.33328
AT4G27280	2.40403
AT5G05410	2.424
AT5G47230	2.51443
AT1G29930	2.53241
AT2G26530	2.56879
AT1G07135	2.58149
AT2G38470	2.62241
AT4G11280	2.64352
AT3G05730	2.70224
AT1G29920	2.772
AT5G59820	2.78573
AT3G44260	2.81266
AT3G63160	2.8844
AT4G27652	2.92736
AT1G29910	2.92884
AT1G27730	2.95572
AT4G17490	2.95864
AT1G73540	2.96011
AT1G15550	2.9853
AT2G30020	3.01357
AT5G22250	3.08441
AT3G10930	3.10563
AT3G01345	3.12884
AT5G45340	3.13435
AT1G18300	3.36516
AT4G25470	3.57396
AT3G55980	3.58807
AT4G27657	3.62649
AT4G22485	3.74425
AT5G17350	3.78227
AT1G76650	3.7844
AT4G38530	3.8799
AT4G24570	3.89898
AT1G80840	4.11771
AT4G29780	4.23532
AT5G60800	4.38363
AT5G03350	4.9894
AT2G44840	5.02705
AT1G74930	5.12091
AT4G34410	5.272
AT4G25490	5.39965
AT1G10140	-1.26468
AT2G32560	-1.40313
AT5G63450	-2.2555
AT5G14910	1.2397
AT3G48730	1.28145
AT4G20270	-1.09938
AT2G01530	-1.00907
AT4G17560	1.34665
AT1G79270	-1.17501
AT3G63540	1.01566
AT1G68590	1.3893
AT2G43340	1.4197
AT5G25980	2.69983
AT5G15870	1.38213
AT5G52882	-1.29866
AT3G60140	-2.40435
AT4G31910	-1.76746
AT1G56660	1.35869
AT4G25780	-1.96307
AT5G26270	-1.69128
AT1G28130	-1.46355
AT5G23750	-1.89303
AT1G69740	1.00287
AT2G33580	2.43625
AT5G40950	1.08838
AT5G18130	-1.1826
AT1G71880	1.07267
AT4G11211	-1.56186
AT2G27680	1.2225
AT2G47440	-1.02039
AT3G61870	1.53808
AT1G60190	1.38159
AT2G40490	1.09801
AT5G55220	1.35969
AT1G30760	-2.03043
AT4G30670	-1.2968
AT1G67900	-1.82849
AT5G03545	-2.03382
AT5G67480	1.60974
AT1G77330	-1.29328
AT2G38080	-1.11718
AT2G18160	-1.28535
AT5G51780	-2.07343
AT5G45950	-1.40178
AT3G05490	-1.29005
ATCG00190	1.03748
AT1G76790	-1.36212
AT1G54780	1.00245
AT3G58120	-1.15845
AT5G66052	-1.01601
AT3G57030	1.54288
AT1G52750	-1.51024
AT5G06290	1.35294
AT5G18660	2.12932
AT3G02840	4.9341
AT3G49360	-1.66873
AT1G22360	-1.16034
AT5G58250	1.22047
AT1G74970	1.02571
AT5G47370	-1.33424
AT1G19380	1.91716
AT1G76090	-1.24885
AT1G69160	-1.52761
AT5G52060	-1.04552
AT4G36520	-1.26484
AT1G70300	-1.1365
AT2G39470	2.19859
AT5G47240	-2.4197
AT1G03630	1.52257
AT4G19420	-1.76664
AT4G34950	2.50917
AT2G47500	-1.49508
AT5G08790	1.35409
AT5G46330	1.12771
AT1G72940	2.74756
AT5G44120	1.93975
AT3G50060	2.197
AT2G39430	-1.21036
AT5G48010	-1.19957
AT3G03470	-1.46977
AT3G11550	-1.43435
AT3G18200	-2.24702
AT4G13395	2.5483
AT1G29660	-1.19359
AT2G25160	-2.10784
AT5G22340	1.62301
AT5G18600	2.13754
AT2G18162	-1.19952
AT3G57520	-1.04829
AT1G80280	-1.34961
AT4G34830	1.25559
AT1G23710	1.19008
AT2G30600	-1.08626
AT2G17710	-1.41897
AT5G03260	-1.13106
AT3G24020	-1.36404
AT5G45670	-1.15318
AT5G45280	-1.11474
AT1G01780	-1.59657
AT3G57040	1.02654
AT5G66590	-1.72723
AT1G32100	-1.13185
AT3G52840	-1.12756
AT5G39860	-3.27011
AT4G31380	-1.27894
AT1G75690	1.38465
AT2G46510	1.7283
AT4G31140	-1.41391
AT2G22980	-1.8432
AT2G39705	-1.66426
AT5G53450	1.12123
AT3G10340	-1.08184
AT2G38140	1.15194
AT1G66160	1.87833
AT1G20510	1.91411
AT1G72230	-1.92045
AT3G04790	1.08821
AT1G08980	1.13173
AT5G37300	-3.92893
ATCG00180	1.05064
AT5G53370	-1.15117
AT4G25810	-1.21238
AT1G18870	-2.6716
AT1G28370	3.59451
AT3G25820	-1.27119
AT3G29030	-2.22113
AT3G23090	-1.76075
AT4G16000	-2.22236
AT2G46690	-1.49223
AT5G20960	-1.09758
AT3G01670	-1.02803
AT5G51110	1.05858
AT5G62470	1.03655
AT1G76100	1.02654
AT2G32230	1.55482
AT3G13980	-1.64713
AT5G09650	1.09058
AT3G04640	2.39675
AT5G48490	2.23208
AT1G12610	6.27878
AT5G56550	-1.1006
AT3G19370	-1.42842
AT5G03210	1.82701
AT1G78970	-1.01505
AT3G47620	-1.02901
AT1G15010	2.61238
AT5G26030	1.02036
AT1G61340	2.72071
AT3G25780	2.0429
AT5G61340	-1.72806
AT5G57785	-1.12589
AT1G66430	1.17003
AT4G22505	4.59568
AT3G50660	-1.46344
AT1G02280	1.06201
AT3G55330	1.47464
AT3G16000	1.12009
AT1G64330	-1.01396
AT5G01590	1.12499
AT4G08150	-1.19738
AT1G62180	1.12499
AT2G27370	-1.62656
AT5G44680	-1.65281
AT5G06720	-2.24292
AT1G50750	3.91185
AT2G35410	1.44234
AT1G48480	-1.14476
AT1G70670	-1.65569
AT3G24715	-1.77885
AT1G62440	-1.61536
AT5G64860	1.58071
AT5G08370	-1.71016
AT3G30180	-1.35443
AT4G17500	1.02944
AT1G21050	-1.49302
AT3G22240	-1.32286
AT3G23730	-1.18845
AT2G26150	3.80183
AT1G77490	1.12362
AT4G11290	-1.93442
AT3G51895	1.22873
AT2G39650	2.15211
AT2G34070	-1.09601
AT5G47190	1.09234
AT3G12110	-1.57474
AT5G07020	1.13177
AT3G25830	-1.18118
AT3G61190	2.51928
AT3G50950	1.20126
AT5G25190	2.06722
AT3G48100	-1.71173
AT1G06460	1.14457
AT5G02490	-1.26121
AT1G35420	1.10479
AT5G15180	1.75741
AT5G18970	-1.42437
AT3G56480	-1.14492
AT1G06350	2.54788
AT4G11660	1.55465
AT4G23180	1.36551
AT1G23760	-1.76292
AT2G41380	-1.30957
AT3G14370	-1.27989
AT5G42380	5.12148
AT4G11820	-1.01993
AT4G27654	3.58541
AT1G06980	-2.43282
AT1G05340	-1.26755
AT4G34760	-1.5482
AT1G32928	2.2888
AT1G08500	-1.24999
AT1G70210	-1.31141
AT5G04340	1.88674
AT4G18280	-1.62038
AT2G25460	2.61703
AT4G11310	-2.56878
AT5G57345	1.66689
AT1G10560	2.36736
AT1G30280	-2.05501
AT4G28660	1.64528
AT4G17460	-1.87267
AT5G05180	-1.3925
AT5G16250	-1.14607
AT3G16920	-1.20406
AT2G21050	-1.5635
AT5G17700	-1.6698
AT5G38940	2.42112
AT3G02670	-3.57038
AT5G17860	-1.21596
AT1G22850	1.0994
AT1G68620	-1.29665
AT4G22690	-1.28118
AT5G21920	1.43415
AT1G27670	-1.14341
AT2G28760	-1.4833
AT4G17030	-2.24256
AT3G16130	1.18959
AT1G16390	-1.56631
AT3G47650	1.15889
AT2G05510	-1.67332
AT1G80160	-2.15088
AT5G08050	1.22786
AT3G12830	2.30338
AT3G48520	1.67884
AT2G39855	-2.31557
AT2G34620	2.26045
AT3G52450	1.78277
AT3G01270	8.02814
ATCG01250	1.14302
AT1G03880	5.62573
AT4G05631	1.41052
ATCG00890	1.14112
AT1G67030	-2.36954
AT1G52150	-1.04048
AT5G19230	-1.08503
AT4G21910	-1.47911
AT2G27402	-2.15448
AT4G32280	-1.59464
AT4G24380	1.94345
AT4G20110	-1.0447
AT3G55420	-1.69967
AT1G73500	1.24044
AT3G61890	-1.14871
AT1G13245	-1.08155
AT5G41080	-1.26379
AT1G71040	-1.44002
AT1G52890	2.59461
AT5G13170	2.8659
AT1G72920	3.89817
AT5G25110	-1.59744
AT1G63300	-1.56614
AT1G11740	-2.2625
AT5G64770	-2.91567
AT4G14740	-1.53035
AT1G63310	-1.95079
AT3G21690	-1.02447
AT5G03860	1.16468
AT4G09890	-1.1905
AT1G80340	5.2515
AT1G68725	-2.27075
AT2G39930	1.14237
AT1G70760	1.1442
AT1G74730	1.37681
AT1G03310	1.38388
AT3G55880	-1.59509
AT5G24770	-2.40618
AT4G15110	1.0829
AT5G13690	1.27535
AT5G14060	1.03005
AT5G27420	1.9642
AT4G18780	-1.24392
AT5G60890	-1.48723
AT1G47670	-1.325
AT5G14180	-2.26153
AT1G66500	1.97933
AT3G52370	-1.47019
AT2G25790	-1.31325
AT5G16710	1.03502
AT1G76040	-1.6789
AT5G49030	1.07448
AT1G61590	-1.00861
AT5G05250	1.399
AT4G29700	-1.39752
AT1G19210	8.48711
AT1G03820	-2.57059
AT1G20630	1.13913
AT5G56600	1.4836
AT5G66675	1.3445
AT4G31800	1.69796
AT4G24750	1.25679
AT2G28110	-1.15255
AT1G78230	-1.77846
AT4G02530	1.15197
AT2G24060	1.32975
AT4G36430	2.33099
AT3G07420	-1.46568
AT4G08160	-1.4728
AT1G02950	-1.92377
AT3G02640	-1.39018
AT3G05920	-1.61429
AT1G20160	-1.20736
AT4G14465	-1.28608
AT4G36380	-1.03576
AT1G23130	1.42918
AT4G04620	-1.0434
AT4G35320	-1.46328
AT1G64380	1.05092
AT1G79560	1.16474
AT1G61260	-1.65608
AT5G46530	-2.28529
AT5G20970	-1.83276
AT2G26695	-1.57052
AT3G21670	-2.08699
AT3G62410	1.25568
AT1G11720	1.19116
AT1G09460	-1.12762
AT4G37890	-1.53005
AT4G10120	-1.41001
AT1G72910	5.82671
AT2G39870	-1.19938
AT1G18590	1.63159
AT1G72810	1.14721
AT1G19540	-1.96375
AT3G55990	-1.41949
AT4G03420	-1.28348
AT5G38020	-1.83952
AT1G02860	-1.32386
AT2G33430	1.14209
AT1G71970	-1.01728
AT5G41750	3.43877
AT5G22580	-1.03848
AT1G62780	1.45292
AT3G63470	-1.64223
AT1G64200	-1.43202
AT1G50900	1.11537
AT5G17420	-1.02537
AT5G05740	1.16206
AT5G03170	-1.13021
AT4G14550	-1.99533
AT5G52050	3.78882
AT5G12110	1.48608
AT5G35525	-1.93181
AT5G66480	-2.06057
AT1G30750	-1.00025
AT5G54250	-1.46021
AT1G51700	1.53275
AT1G02730	-1.09747
AT4G10770	-1.37639
AT5G48460	-1.46443
AT1G05000	-1.40483
AT1G17420	2.94817
AT3G53620	-1.24304
AT2G19880	-1.04281
AT3G62860	-1.38478
AT1G14200	1.22971
AT2G21880	-2.12392
AT3G56400	2.24832
AT5G55970	-1.04014
AT5G39520	-2.45096
AT1G72930	4.29757
AT1G55020	-1.09071
AT5G62550	-1.45517
AT1G56010	-1.17287
AT3G24420	-1.10281
AT3G29035	-1.19845
AT4G00560	1.03827
AT5G44670	-1.26253
AT3G15850	1.08777
AT2G34700	1.98774
AT5G04890	-1.6854
AT3G42800	-2.23548
AT4G20820	-1.84002
AT1G28480	2.8615
AT4G38650	2.13854
AT1G49380	1.39558
AT5G52970	1.49147
AT3G07430	1.0192
AT1G55480	1.11176
AT3G62260	1.35999
AT4G37550	1.02668
AT3G55940	-2.70902
AT1G48260	-1.99316
AT1G74458	-1.53228
AT3G22400	-1.73231
AT5G39670	3.23579
AT3G49110	-2.2005
AT5G11450	1.32009
AT1G52510	1.15836
AT3G63170	1.36358
AT1G31230	1.10846
AT5G28020	-1.24756
AT3G51510	1.03704
AT1G55450	1.20532
AT2G33990	-1.00868
AT5G22860	-1.52351
AT3G26710	1.07292
AT5G11070	1.05352
AT2G28350	-1.18752
AT5G57130	-1.21073
AT3G29000	3.75632
AT2G25840	1.42808
AT5G60200	-1.36561
AT5G59590	-1.25632
AT2G05940	1.34991
AT5G62920	-1.84814
AT1G14730	-1.39527
AT3G24450	-2.04889
AT4G38400	-1.17727
AT4G39040	1.49141
AT1G61667	-1.63566
AT2G28400	1.39416
AT1G54350	1.07143
AT3G52180	1.63027
AT5G65300	1.8336
AT4G35970	-2.05794
AT5G42530	1.86779
AT5G14360	1.2987
AT5G67020	-1.18666
AT5G17990	1.15318
AT2G22880	2.37044
AT3G46700	-1.13738
AT5G05160	-1.30859
AT1G71030	-1.25118
AT5G62520	1.49559
AT3G19920	2.98748
AT4G36670	1.30887
AT1G48240	-1.1442
AT4G13500	1.20168
AT5G58320	-1.3088
AT3G26170	-1.20803
AT2G35820	1.18368
AT4G01680	-1.25308
AT5G46710	1.40892
AT4G27410	1.10948
AT3G47250	-1.08675
AT1G73370	-1.5538
AT5G51990	4.94503
AT2G22920	-1.45688
AT4G38160	1.19837
AT3G14620	1.90916
AT2G44640	1.55476
AT4G27460	-1.52394
AT1G12770	1.14705
AT5G48110	-1.49402
AT4G14380	-2.03195
AT1G44350	-1.17424
AT3G19580	1.13379
AT2G17240	1.18029
AT3G50480	2.11329
AT2G29130	-1.83494
AT5G43750	1.18547
AT4G30400	-1.28748
AT3G60290	2.41992
AT4G39770	1.81728
AT1G10470	-1.01512
AT4G16008	-1.63083
AT1G15180	1.19269
AT2G38760	-1.32616
AT2G37330	-1.45354
AT5G11950	-1.03474
AT5G45630	3.9116
AT5G47050	-1.08519
AT4G28250	-1.31378
AT1G52140	-1.62918
AT1G76410	-1.28691
AT1G52540	-1.15444
AT3G50930	1.26508
AT5G47550	-1.11876
AT1G16850	1.07552
AT4G22810	-1.84964
AT1G76600	1.57045
AT4G16670	-1.02855
AT4G15920	-1.66528
AT2G22770	-1.19542
AT4G32350	-1.17102
AT2G28200	-1.08857
AT5G18010	-1.24404
AT3G16510	1.97544
AT1G06490	-1.74675
AT1G23180	1.42448
AT3G15500	-1.11247
AT3G48500	1.16519
AT4G15230	-1.08494
AT3G16690	-1.77944
AT1G66940	-2.0843
AT1G44000	1.12888
AT5G11480	1.0281
AT5G46580	1.06121
AT5G07110	-1.21718
AT5G45930	1.11913
AT2G27360	-1.23835
AT3G52400	1.10375
AT3G08920	1.76001
AT5G65970	-1.37273
AT5G57070	-1.07919
AT5G11540	-1.96231
AT2G30010	-1.5657
AT4G32208	1.29548
AT1G14350	-1.06188
AT3G05400	-1.41261
AT3G01950	-1.53976
AT3G23170	1.21495
AT1G20823	2.29975
AT4G32880	-1.01183
AT5G05960	-1.05622
AT5G53590	-1.76556
AT4G39210	1.26467
AT2G22860	-1.27739
AT1G13990	-1.09912
AT5G65730	1.44915
AT1G60000	1.00397
AT1G60030	-2.09141
AT1G77885	-1.27305
AT5G04360	1.61585
AT4G30650	2.45213
AT5G07770	-1.28374
AT5G53588	-1.72451
AT5G44410	-1.25499
AT3G17170	1.77376
AT5G23400	-1.43077
AT1G67810	-1.24607
AT2G43560	1.18013
AT1G76540	-1.22518
AT5G23310	1.36468
AT1G53070	-1.67403
AT2G45210	-2.12749
AT2G20835	1.74117
AT1G51110	1.59483
AT2G20750	-1.62927
AT3G48420	1.36927
AT2G35500	1.14015
AT5G63420	1.02467
AT5G11100	-1.39705
AT3G56010	1.01498
AT3G16050	1.29439
AT3G15520	1.23207
AT1G78290	-1.30669
AT5G06200	-1.57752
AT5G20740	-2.01963
AT3G20830	-1.31572
AT5G18570	1.19316
AT1G67865	-2.42527
AT4G26520	1.64351
AT5G42720	-1.19538
AT1G21360	-1.39275
AT2G41850	-2.69391
AT5G52020	4.10786
AT2G25000	-1.818
AT2G28315	-1.63227
AT2G20560	1.22396
AT5G21222	1.00759
AT2G19660	-1.14645
AT4G28520	2.09926
AT3G60840	-1.45229
AT3G04010	-1.213
AT1G48750	-1.1893
AT1G50740	1.18014
AT1G33560	1.13384
AT5G17670	1.42157
AT5G66580	-1.32101
AT2G45720	-1.0249
AT1G33600	1.05118
AT2G16990	-1.71569
AT5G36180	-1.81288
AT5G44350	2.24332
AT2G34640	1.0045
AT5G53190	-2.94706
AT2G46400	2.35666
AT1G51170	-1.46912
AT5G56540	-1.03469
AT4G26370	1.03817
AT3G51720	-1.25514
AT5G58260	1.29399
AT4G34610	-1.34075
AT2G46780	-1.25064
AT3G59080	1.26699
AT2G41480	-1.33245
AT5G41740	3.30768
AT1G63090	1.01552
AT5G38970	-2.33007
AT1G17650	1.45042
AT1G36940	-2.3398
AT5G47220	1.59211
AT3G50840	-1.71547
AT5G65790	1.29273
AT5G54145	-1.29686
AT3G25980	-1.39079
AT4G23410	-1.52543
AT5G52100	1.38184
AT1G70990	-2.01781
AT1G18400	-1.12345
AT3G16250	1.50306
AT1G60740	-1.18407
AT3G18110	1.20944
AT5G64660	1.06892
AT1G31800	1.17566
AT3G22790	1.00525
AT5G37180	-1.97579
AT1G72900	1.96403
AT2G27140	-1.49857
AT2G33480	-1.05345
AT1G60590	3.6637
AT1G73640	-1.83586
AT5G18030	-1.25054
AT5G10690	1.13899
AT5G22140	-1.30451
AT1G08560	-1.05301
AT2G23180	-1.6421
AT5G08380	1.44354
AT2G47010	2.16091
AT4G37370	1.99413
AT3G27200	-1.19783
AT4G23810	1.75387
AT1G15520	3.64634
AT5G52120	-2.11061
AT5G47590	-1.66639
AT4G34290	1.4518
AT4G25420	-2.79768
AT2G21560	-1.12088
AT1G29700	1.6475
AT5G37950	-1.69532
AT1G56050	1.57846
AT4G13290	-1.87373
AT5G50915	-2.19724
AT2G26710	-1.20827
AT5G38030	-1.33911
AT4G36910	1.19561
AT4G12080	-1.11046
AT4G36410	-1.28939
AT4G12980	-1.45062
AT5G67280	1.20563
AT1G26730	-2.00626
AT1G01180	-1.16712
AT5G51790	-2.69136
AT3G05727	3.0687
AT5G27390	1.3534
AT2G24580	-1.02417
AT3G22235	-1.28979
AT1G15830	1.69278
AT3G55090	1.55361
AT3G17998	1.39034
AT3G20790	1.06286
AT4G22460	-2.53637
AT1G31335	-1.7608
AT5G03090	-3.47859
AT5G13410	1.20376
AT1G72200	-1.16684
AT5G18050	-1.13018
AT2G26760	-1.39559
AT4G33790	-2.5977
AT1G62990	-1.47972
AT3G47080	1.06067
AT1G18485	1.64172
AT2G27380	1.56836
AT4G15990	-1.33566
AT3G61490	1.17543
AT5G45680	1.13208
AT1G18060	1.03411
AT3G52900	-1.31849
AT1G16110	1.69531
AT5G02090	-1.2284
AT5G47070	1.18183
AT1G78160	9.58433
AT3G22142	1.85209
AT4G21745	-3.7482
AT1G74070	1.47557
AT3G23250	3.92624
AT5G15630	-1.23146
AT5G44920	-1.19557
AT1G23530	-1.70877
AT1G66820	1.53839
AT2G41300	-1.75915
AT1G52342	-1.23433
AT3G20340	-1.80717
AT4G39320	-1.91909
AT5G17490	-1.61494
AT3G21710	-1.14188
AT1G26250	-1.3887
AT5G63970	-1.0987
AT4G01900	1.01756
AT3G46490	-2.28599
AT2G21280	1.19529
AT5G57480	-1.08099
AT3G13730	1.66641
AT3G52750	1.17726
AT5G52900	-1.22264
AT4G16790	-1.23395
AT2G31900	-1.23833
AT2G36145	1.70845
AT1G33610	1.53241
AT3G18000	1.33142
AT5G42250	-1.09018
AT2G20080	-2.33437
AT1G30370	2.37742
AT1G53035	-1.0046
AT3G02790	1.149
AT3G54260	-1.3296
AT3G54880	-1.10328
AT4G15330	-1.20773
AT3G16670	6.05799
AT4G07820	-1.2882
AT5G23870	-1.16211
AT5G01330	-1.48194
AT1G47960	-1.20427
AT5G16720	-1.06371
AT5G43620	1.47443
AT3G19480	1.30535
AT2G30766	4.25096
AT3G06370	-1.40817
AT2G27740	-1.71576
AT2G27970	-1.06859
AT1G33265	1.63767
AT1G56150	4.62297
AT4G22710	-1.07046
AT3G52490	-1.22347
AT1G64150	1.64307
AT1G65230	1.02014
AT2G13820	-1.08881
AT4G14819	-2.74376
AT3G27870	1.3376
AT3G50120	-2.08697
AT2G25220	-1.62945
AT5G66070	1.21675
AT2G40230	-1.42837
AT2G01660	-1.29755
AT5G52250	-1.23468
AT1G79360	-1.34858
AT1G63420	-1.47714
AT1G26930	1.0144
AT1G29500	-1.41553
AT2G46630	-1.31725
AT3G05150	-1.21285
AT5G25810	-2.43282
AT4G00050	-1.15167
AT1G35350	-1.92239
AT3G27540	1.84655
AT4G09950	-1.69533
AT1G60600	1.11661
AT2G29180	1.0114
AT3G48020	-1.58593
AT5G05580	1.41138
AT5G67460	1.48104
AT5G50335	1.0301
AT2G46910	1.05929
AT3G10060	1.32628
AT3G16660	1.39015
AT5G56850	1.46511
AT3G61900	-3.44936
AT4G21215	-1.23169
AT1G11410	-1.12119
AT5G65870	1.20177
AT5G38010	-1.38217
AT4G22212	-1.15331
AT5G44520	1.08988
AT5G50720	-1.83484
AT5G49690	-1.16346
AT5G37990	-1.49654
AT5G14660	1.19146
AT3G55290	-1.85923
AT4G05190	-1.2413
AT5G18060	-1.18524
AT2G44910	-2.11659
AT3G18690	1.1599
AT4G20690	1.42548
AT1G14120	-1.39365
AT2G42820	-1.96714
AT4G11330	-1.13319
AT2G40113	-1.15537
AT5G51600	-1.53723
AT5G63590	-1.05148
AT3G27180	1.207
AT1G47271	-2.5981
AT1G19020	1.2308
AT3G17380	-1.86279
AT5G05420	2.50625
AT3G10320	-1.79091
AT3G21370	1.48927
AT2G30695	1.28412
AT1G03850	-1.19346
AT3G15510	-1.2602
AT5G04310	-1.96349
AT1G54200	-1.29314
AT1G68230	-1.78919
AT4G00910	-2.11557
AT4G31840	-1.04447
AT5G49555	1.25888
AT1G77090	1.08007
AT3G20130	-1.00646
AT4G14560	-1.02833
AT3G01970	-1.46054
AT1G49940	1.97871
AT5G60490	-1.55933
AT1G69080	-1.97735
AT5G26200	1.06435
AT5G65860	1.0508
AT3G56160	1.09809
AT5G34780	-1.59835
AT1G58370	-1.04227
AT3G53190	-1.01874
AT2G42130	1.06277
AT5G59350	-1.06849
AT5G15160	2.54566
AT5G61570	-1.45869
AT5G06570	-1.54079
AT1G13420	-1.25554
AT5G18020	-1.08259
AT1G23060	-1.04366
AT5G60930	-1.20415
AT2G25830	1.06886
AT5G01500	1.13486
AT1G70260	1.61455
AT5G49900	-1.01525
AT4G34090	1.02734
AT4G13310	-1.6272
AT4G12480	2.65524
AT5G05340	2.76209
AT1G66800	-1.51528
AT3G56650	1.11233
AT2G32990	-1.16191
AT3G18260	-1.88809
AT3G08860	-1.5404
AT4G04570	1.49983
AT4G15700	3.10424
AT1G21350	1.14996
AT3G54040	-1.04161
AT5G51100	1.24288
AT1G14150	1.13067
AT5G41900	-1.11842
AT2G19970	-2.12671
AT3G11720	-1.30331
AT1G68238	2.14513
AT1G58070	-1.0937
AT5G19730	1.44638
AT5G06310	1.43388
AT4G03400	-1.13954
AT2G24120	1.01442
AT5G27290	1.88762
AT2G29120	-2.96966
AT5G28290	1.12502
AT5G25140	-1.68642
AT2G38870	1.43177
AT3G50790	1.02319
AT3G53200	-1.25555
AT4G37920	1.22956
AT4G02790	1.00474
AT5G67390	-1.16037
AT5G36930	1.70553
AT3G06868	-1.51884
AT1G67470	1.77265
AT2G27035	-2.57417
AT3G45160	-1.41062
AT4G29110	-1.75216
AT3G03980	1.27984
AT4G15765	-1.71378
AT2G42540	2.76575
AT2G32180	1.47586
AT1G29380	-1.45344
AT4G30980	-1.52852
AT3G13180	1.02982
AT5G37660	-1.29828
AT2G25510	4.65765
AT1G56650	-2.658
AT5G13840	-1.13247
AT2G39850	2.15237
AT3G61850	-1.03286
AT1G73850	-1.28273
AT2G43620	2.81856
AT5G10930	-1.01325
AT2G46210	1.89772
AT4G30620	1.14353
AT1G29430	-1.62219
AT4G01350	-1.29638
AT5G58480	1.26613
AT4G17680	-1.41273
AT3G22880	1.11739
AT1G68740	-1.50391
AT5G46960	-1.77484
AT2G40320	-1.19796
AT1G29440	-1.57243
AT1G22370	-1.39528
AT4G28230	-1.11233
AT5G67180	-1.9214
AT1G61470	3.08563
AT2G27550	1.05431
AT1G09350	-2.93869
AT5G26920	1.43049
AT2G33180	1.49874
AT5G25620	-1.77116
AT3G54090	1.10946
AT4G39480	-1.60281
AT5G17520	1.12627
AT5G04680	-1.62761
AT4G24250	-1.88258
AT1G23205	-1.9564
AT3G20450	-2.12899
AT1G56520	1.65426
AT4G22200	-1.21224
AT5G62940	-1.17206
AT2G17300	-1.35223
AT5G65890	2.50164
AT1G80640	1.06948
AT5G15265	-1.76282
AT2G16270	-1.51228
AT3G23020	-1.08133
AT1G55120	-1.55007
AT4G24040	-1.19978
AT4G23030	-1.11795
AT3G16390	-1.05192
AT4G28350	-1.32119
AT2G39435	-1.23924
AT3G11520	-1.5372
AT1G63750	1.71399
AT2G23610	-1.07413
AT1G29510	-1.28745
AT2G40960	1.52503
AT3G05155	3.5388
AT1G10480	-1.57734
AT4G15960	-1.25224
AT2G33790	1.25731
AT3G47450	1.00419
AT3G18773	-1.15567
AT5G63130	1.46631
AT2G28605	1.3781
AT5G39970	-1.28945
AT4G34520	8.63802
AT4G16060	1.00426
AT4G01140	-2.02311
AT4G15510	1.24317
AT3G14330	1.06362
AT5G57340	-1.12839
AT5G40690	-1.00728
AT2G39250	-1.36601
AT3G45700	-1.24368
AT2G15440	-1.81484
AT4G19970	-3.01546
AT4G03070	-1.35462
AT3G16860	1.23743
AT1G29490	-2.49562
AT1G80760	1.24871
AT3G03840	-1.40757
AT1G69325	-2.11969
AT1G29195	-1.3955
AT2G28510	-1.22423
AT3G07040	1.47974
AT2G03420	1.32065
AT2G25735	2.62066
AT1G72520	1.27191
AT5G10300	-1.37669
AT3G50220	-1.53967
AT2G32280	-1.35452
AT3G10430	-6.45869
AT1G78860	-1.52251
AT2G01590	1.39375
AT2G32030	2.00371
AT2G27920	-1.05677
AT4G23300	1.59747
AT2G29125	-2.03947
AT2G22760	5.70454
AT4G37150	-1.63979
AT4G10150	-2.5878
AT2G44450	-1.05501
AT1G14820	1.03142
AT1G05420	-2.85923
AT3G26460	-1.05219
AT4G17695	-1.02811
AT1G74650	-1.46944
AT5G54530	-1.56561
AT3G06880	1.15442
AT1G29450	-1.4023
AT2G40480	-1.01701
AT3G48580	1.3578
AT1G71740	-1.04782
AT4G13790	-1.90386
AT5G65410	1.07857
AT1G15580	-2.50326
AT5G23910	-1.16945
AT4G22513	3.69973
AT5G21910	1.06532
AT1G53163	-2.10564
AT2G44040	1.19884
AT1G48320	1.04043
AT3G53250	-1.54394
AT5G57170	1.09087
AT1G64590	-1.64854
AT3G20600	1.83922
AT5G37500	-1.01536
AT4G31110	-1.21777
AT1G33055	-1.03121
AT5G38610	-1.11013
AT1G78390	2.73395
AT3G50130	-2.46423
AT1G76640	3.45525
AT3G28857	-1.71474
AT1G10640	-1.23723
AT1G62975	-1.08833
AT4G20000	1.64084
AT1G44160	-1.29005
AT3G29670	-2.2406
AT5G06800	-1.24859
AT1G67110	-2.01859
AT2G24600	2.36736
AT5G24105	-2.70311
AT5G22870	-2.22423
AT4G14580	-1.31147
AT3G25250	2.11437
AT5G42070	1.33272
AT2G43445	1.52392
AT5G03435	2.16757
AT1G01200	-2.23055
AT5G35940	-1.13869
AT4G37390	-1.08127
AT1G14410	1.13007
AT5G01190	-1.57194
AT5G64190	-1.78346
AT2G32415	1.01028
AT4G33470	1.06629
AT3G54770	-1.26562
AT5G54240	-1.71814
AT4G21830	1.04585
AT5G62100	-1.07013
AT5G02140	-1.81406
AT1G05760	-1.90313
AT1G22810	7.24694
AT1G68600	-1.43375
AT1G70820	1.47778
AT3G09710	-1.0951
AT3G28540	-2.14661
AT1G33260	-1.5518
AT5G23100	-1.36177
AT3G26760	-1.00721
AT1G04640	1.20492
AT4G14250	-3.50051
AT4G36120	-1.29637
AT1G68350	-2.09398
AT4G22517	4.25555
AT1G13635	-1.74481
AT2G21200	-2.72839
AT5G67270	-1.19731
AT4G39795	-1.33501
AT3G17860	-1.01946
AT4G32810	-1.38712
AT5G48800	-1.11154
AT2G17430	-1.34424
AT5G20420	1.49437
AT1G80140	8.30618
AT4G27970	-1.64107
AT4G26320	-1.16491
AT1G52290	-1.34927
AT1G60450	-2.05104
AT3G12145	1.62423
AT1G05575	1.77382
AT2G38995	8.27262
AT1G27620	-1.68425
AT1G75260	-1.92818
AT4G38480	1.28445
AT3G49160	-1.30539
AT5G01360	-1.35823
AT1G73530	1.11231
AT4G01360	1.02869
AT2G21910	1.54377
AT3G10815	2.06579
AT2G34600	1.77201
AT4G37560	1.10677
AT5G38710	-2.18116
AT3G53900	1.00487
AT1G10370	-1.03859
AT4G24110	1.54131
AT5G48060	-1.1082
AT3G18660	-1.02933
AT1G73870	1.48109
AT2G39370	-2.11039
AT2G31730	-1.30534
AT4G10160	-3.99475
AT5G55740	1.0589
AT1G53885	-1.43393
AT4G34650	-1.25309
AT1G05550	-7.21358
AT5G08350	-1.3227
AT5G15720	2.08724
AT1G47655	-1.50515
AT5G27000	-1.05866
AT4G27070	1.02891
AT5G24780	-1.17461
AT5G18290	-1.5962
AT2G36885	1.24362
AT2G01300	1.35509
AT4G38670	1.13356
AT1G30520	1.04111
AT4G10850	7.0231
AT5G05965	-1.03955
AT2G14247	1.11562
AT4G31730	-1.13011
AT2G28570	-1.05719
AT1G19960	-1.34367
AT2G18010	-2.04899
AT1G30840	-2.00778
AT2G16980	-1.1172
AT5G01370	-1.44567
AT5G05390	1.68179
AT1G15825	2.44217
AT4G03100	-1.34164
AT4G17220	-1.07588
AT5G03310	2.01418
AT5G57510	2.66392
AT4G20230	-1.77125
AT3G63280	-1.21169
AT5G06740	-1.23967
AT2G35130	1.12709
AT3G01440	1.33955
AT2G32140	1.68001
AT1G03687	1.12423
AT4G38190	8.12062
AT5G25120	-1.09231
AT5G54585	-1.71319
AT5G20670	-3.33471
AT4G13220	1.06562
AT5G03960	-1.20113
AT3G55080	1.18855
AT1G60390	-1.11665
AT4G13260	-2.17894
AT4G15690	2.10471
AT5G25240	-1.40628
AT5G50750	-3.06104
AT5G28080	-1.41828
AT3G25760	-1.01285
AT2G43690	1.85014
AT5G05430	2.33454
AT5G05940	-1.40897
AT1G13100	-1.00361
AT4G28290	-1.18257
AT2G31110	-1.03535
AT2G32650	1.05915
AT3G12520	1.20411
AT2G28140	2.07528
AT3G59440	-2.62673
AT4G03320	-1.02956
AT3G45290	-1.05665
AT3G09050	1.01225
AT4G27300	-1.33779
AT3G57180	1.02629
AT1G53690	-2.14277
AT2G43530	1.04456
AT3G17730	-2.25651
AT1G79420	-1.32507
AT3G01830	3.47568
AT2G17780	1.46782
AT3G45960	1.77982
AT3G03240	-2.97953
AT5G42930	-1.01696
AT3G20860	-1.31591
AT3G08040	-1.32063
AT3G51450	1.77884
AT5G05810	-1.4569
AT4G39670	1.22188
AT2G48120	1.04695
AT1G45207	1.08286
AT1G21440	1.03075
AT1G70470	-1.09953
AT4G24265	-2.28651
AT5G42330	-1.5184
AT2G46640	-1.11276
AT2G01760	1.66855
AT3G44730	-1.11504
AT1G55140	1.02122
AT4G13420	-2.78276
AT3G52460	-1.58883
AT2G37900	3.50709
AT1G61255	-1.26121
AT3G50570	-1.07556
AT1G78450	-3.02057
AT5G62960	-1.44948
AT2G32640	1.00111
AT2G12905	1.07787
AT5G64905	2.4482
AT1G31050	-1.24827
AT1G72250	-1.08738
AT1G13609	4.10027
AT1G22065	-1.63852
AT4G39830	1.05858
AT2G41260	1.49586
AT5G66350	1.64983
AT2G17972	1.09995
AT4G39955	1.12533
AT3G56000	-1.33134
AT3G13960	1.50895
AT5G24910	-1.03049
AT1G22230	-1.36504
AT4G32890	-1.09282
AT5G23940	1.23088
AT1G13920	-1.09502
AT1G70880	-1.0127
AT5G45840	-1.42335
AT1G56600	-1.48506
AT2G23590	3.14864
AT1G53903	-1.26546
AT1G68360	-1.82242
AT1G11120	-1.35216
AT1G68260	1.04002
AT2G41340	1.73159
AT2G33560	-1.24607
AT5G14510	-1.20952
AT5G40980	-1.38883
AT3G60490	1.00636
AT5G48310	-1.05563
AT4G00890	-2.20856
AT5G05490	3.53308
AT3G47380	3.35262
AT5G11990	-1.57734
AT3G20150	-1.00678
AT3G08570	-1.364
AT2G43550	-1.4082
AT5G47000	-1.0407
AT3G13130	3.87446
AT4G35900	-1.67331
AT5G67090	-1.36037
AT3G03830	-1.22617
AT5G26330	-1.21173
AT3G06870	-1.47533
AT3G63110	1.10844
AT5G44390	-1.68193
AT4G24180	-2.16534
AT5G22355	-1.079
AT4G23420	-1.035
AT2G30615	-1.02547
AT5G43840	-1.22819
AT3G55240	1.96358
AT4G28840	-1.36793
AT4G36110	-1.3506
AT3G25130	-1.64922
AT2G05160	1.85792
AT2G18260	-1.22146
AT1G18250	-1.06277
AT4G08040	-1.55029
AT1G21510	-2.05207
AT1G17960	-1.5868
AT5G64210	-2.64229
AT1G73190	1.05621
AT3G03850	-1.06686
AT3G05660	2.4113
AT1G14185	-1.47809
AT3G61680	-1.10447
AT2G23680	-1.40779
AT5G07240	1.11621
AT3G15800	-1.58552
AT1G11915	-2.06965
AT1G22160	-1.42446
AT1G12070	-2.23958
AT1G07880	-1.65207
AT5G19210	1.12679
AT3G49330	-1.5962
AT1G01480	-2.07537
AT1G73300	-1.19435
AT3G09160	1.42583
AT1G13670	-1.19803
AT1G30220	-1.56782
AT4G14940	-1.02528
AT2G32645	1.05086
AT1G24130	-1.51711
AT1G72830	-1.05575
AT4G09500	-1.01696
AT5G10080	1.2399
AT1G15570	1.00913
AT4G19100	1.00913
AT4G15680	2.93171
AT1G02220	-1.44591
AT4G25480	2.07917
AT4G33330	-1.2932
AT2G34010	-2.31897
AT4G32500	-1.95736
AT3G14280	-1.00679
AT1G26450	-1.06868
AT3G09020	-1.13677
AT1G52030	1.84649
AT4G25140	1.3831
AT1G22690	-1.21962
AT1G09580	1.00029
AT5G38300	-1.50331
AT3G63060	2.04942
AT5G40630	-1.96459
AT1G31720	-1.93746
AT4G37445	-2.00889
AT1G71380	-1.52788
AT5G16140	1.13579
AT1G25530	-1.0525
AT5G14345	4.29619
AT3G55310	-1.7578
AT1G75550	-1.57227
AT5G50360	1.10085
AT2G04500	-1.64746
AT5G04700	-1.633
AT3G52080	4.93648
AT1G11080	2.6892
AT4G28110	1.74859
AT4G19370	-2.07787
AT5G48740	-1.3879
AT5G15600	1.20076
AT1G54040	-2.91121
AT3G03630	1.31199
AT5G55950	-1.89165
AT5G35480	4.26923
AT1G73805	4.26923
AT1G48100	-1.19996
AT3G60180	1.09374
AT1G55940	-1.02832
AT5G66053	-1.01743
AT2G04038	-3.0675
AT5G54180	1.24846
AT5G10970	-1.4931
AT5G20230	1.06908
AT1G58420	2.48339
AT4G14365	1.79038
AT3G51930	-1.05906
AT1G76310	-1.13998
AT5G60650	-1.58037
AT4G33930	3.4482
AT5G52450	-1.03103
AT4G33970	-1.17087
AT1G78120	-1.02443
AT1G54540	1.61189
AT2G33850	3.02243
AT1G06520	-1.14994
AT1G32560	-1.37817
AT5G06510	-2.02129
AT1G72120	-1.06074
AT1G77640	1.34789
AT4G37700	-1.16039
AT3G10680	-1.33966
AT3G50270	1.31069
AT5G55250	-1.68109
AT4G14640	-1.94773
AT2G01200	-1.07811
AT1G62045	-1.30466
AT4G38850	-1.18291
AT5G66260	-2.32037
AT5G17220	-2.32037
AT1G53250	1.00416
AT5G23700	-2.39415
AT2G42530	1.95236
AT5G07800	-1.17941
AT4G14650	-1.51942
AT4G10910	-1.02824
AT4G01580	1.32652
AT3G16150	-1.60323
AT1G34040	-1.19958
AT5G46590	-2.14513
AT1G19940	-1.35334
AT4G17480	-1.76774
AT5G49320	-2.18009
AT5G43290	1.7716
AT1G18140	-1.14013
AT3G24110	-1.66862
AT5G01100	1.42243
AT3G10840	1.07815
AT1G29100	-4.57971
AT2G37430	3.04456
AT3G01570	1.73966
AT1G15360	7.46315
AT1G55370	1.00023
AT5G61260	-1.38411
AT1G10750	-1.3035
AT4G09760	-1.10435
AT5G63730	6.35509
AT3G10780	6.35509
AT5G59050	-1.02487
AT2G42990	-1.22962
AT5G62360	-2.19121
AT1G09240	-3.58155
AT3G05320	-1.06937
AT1G29530	1.17199
AT4G01335	-1.31213
AT1G05490	-1.3384
AT3G63095	6.33897
AT3G61840	-3.26605
AT1G17830	1.16078
AT1G64690	-1.15478
AT2G44070	3.01007
AT1G03890	7.41782
AT5G26230	-1.2409
AT5G12870	-1.30889
AT5G45970	-1.21303
AT5G61270	-1.52422
AT1G75720	-2.01124
AT3G09150	1.01256
AT1G78995	1.00498
AT1G12540	7.3868
AT1G65490	4.3868
AT4G32860	-1.41187
AT4G36240	-1.22423
AT2G27430	-1.52206
AT3G48940	-1.96864
AT3G17580	-1.17125
AT3G01516	-1.33608
AT5G48690	-1.54218
AT4G15670	2.28726
AT5G50120	-2.1941
AT1G12550	1.25652
AT1G70985	-1.51985
AT1G19510	-1.96052
AT5G45590	1.13625
AT2G32750	-2.59048
AT1G16022	-2.14599
AT3G62780	2.20254
AT4G38020	1.30618
AT5G45210	-1.65226
AT3G62070	-1.46413
AT1G20310	4.08046
AT1G27660	-1.04892
AT1G60360	-1.82233
AT1G21250	3.29619
AT5G25160	-1.33555
AT2G40470	-1.59156
AT5G14470	-1.29642
AT2G14620	-1.56608
AT3G08770	2.0023
AT4G38825	-1.1683
AT5G58120	1.18155
AT1G30080	-1.42687
AT3G58350	-1.34134
AT3G18960	1.00866
AT4G18290	-1.22959
AT2G35660	1.14087
AT2G30400	-1.55385
AT2G34060	1.5391
AT1G77700	-1.48784
AT5G10760	4.67059
AT5G38000	-1.47895
AT1G07730	-1.33791
AT1G79480	-1.70067
AT4G11020	-3.354
AT3G58160	1.02649
AT4G15620	-1.17859
AT2G38500	-1.44462
AT1G60700	1.13625
AT5G01870	2.04157
AT1G04110	1.72878
AT1G45015	-1.02003
AT2G32500	1.05633
AT1G29460	-1.04971
AT3G17640	-1.17908
AT4G15660	2.56367
AT3G56100	-1.02747
AT3G48700	-1.25148
AT5G25370	-1.2402
AT1G50040	-1.18861
AT1G76220	-1.67282
AT3G10200	1.35627
AT1G03920	-1.19892
AT1G44608	-1.62219
AT1G10460	-1.69273
AT1G64700	-1.20937
AT1G76250	-1.06603
AT3G07000	-1.91813
AT3G60330	-1.00137
AT3G56980	1.26377
AT2G22930	-1.34855
AT2G27010	-1.13677
AT2G41280	-1.32497
AT3G60700	-4.70155
AT3G24535	-1.41605
AT3G59680	-1.04055
AT4G05220	-1.70662
AT5G46940	-7.30669
AT3G20210	-1.04909
AT2G25200	-1.44092
AT5G36710	-1.17654
AT3G55970	-2.15783
AT1G75620	-1.12463
AT4G17670	-1.36283
AT2G30770	6.07269
AT2G32530	-1.29274
AT4G21610	1.1233
AT3G12870	-1.12855
AT4G15500	-1.182
AT1G24140	1.61326
AT5G48070	-1.35732
AT4G12580	-2.63031
AT1G05880	7.11116
AT1G09890	-1.07928
AT5G36800	-1.11624
AT5G26660	-1.59799
AT3G57100	4.16701
AT5G63595	-1.4143
AT5G53486	2.63375
AT2G17040	2.81077
AT5G57190	-1.19372
AT1G72950	1.81644
AT1G27380	-1.45869
AT5G63750	2.56367
AT3G28760	1.10081
AT5G67190	-1.04129
AT1G20490	-1.04414
AT3G05620	-1.248
AT4G22830	1.05741
AT4G18510	-1.62527
AT2G37925	-1.80419
AT5G18930	-1.16982
AT1G20930	-1.01001
AT2G01755	1.16022
AT1G11125	-2.0543
AT2G26700	-1.13233
AT2G16380	-1.02129
AT5G47330	1.25615
AT4G38140	3.84509
AT1G19340	-1.3095
AT1G31040	-1.80579
AT3G50140	-1.98065
AT4G21310	-1.19731
AT1G09950	1.49996
AT1G15540	6.99252
AT4G11530	-1.07192
[truncated: 1,217 more rows]
