# Supplementary material for: Transcriptome Analyses Reveal the Involvement of Both C and N Termini of Cryptochrome 1 in Its Regulation of Phytohormone-Responsive Gene Expression in Arabidopsis
Source: Front Plant Sci. 2016 Mar 14;7:294. doi: 10.3389/fpls.2016.00294 (PMC4789503; doi:10.3389/fpls.2016.00294)
Supplement: Supplementary file 3 [file DataSheet2.XLSX]

## Sheet: Sheet1
Table S2. GO items and KEGG enrich pathways of CCT1-regulated or CCT1/CNT1 co-regulated genes. Related to Figure 2.
Sheet1:GO items of CCT1-regulated genes.
GO accession	Term	Ontology	Sample number	Backgroud number	Over_represented_pvalue	q_value(BH_adjust)
GO:0015979	photosynthesis	biological_process	84	110	4.44796e-65	3.32781e-62
GO:0009765	photosynthesis, light harvesting	biological_process	23	25	2.23702e-21	7.72461e-19
GO:0009409	response to cold	biological_process	76	243	5.09178e-20	1.5238e-17
GO:0006979	response to oxidative stress	biological_process	65	243	7.88726e-14	1.86347e-11
GO:0019684	photosynthesis, light reaction	biological_process	14	17	1.08981e-12	2.12702e-10
GO:0010114	response to red light	biological_process	24	48	3.19248e-12	5.73241e-10
GO:0009773	photosynthetic electron transport in photosystem I	biological_process	13	15	6.10823e-12	1.05461e-09
GO:0009651	response to salt stress	biological_process	93	441	1.19668e-11	1.96449e-09
GO:0009414	response to water deprivation	biological_process	52	189	1.22535e-11	1.96449e-09
GO:0009637	response to blue light	biological_process	18	34	6.19911e-10	9.27594e-08
GO:0010218	response to far red light	biological_process	20	42	6.62334e-10	9.59102e-08
GO:0080167	response to karrikin	biological_process	37	128	2.26549e-09	3.17806e-07
GO:0009737	response to abscisic acid	biological_process	65	304	5.27408e-09	6.57649e-07
GO:0045454	cell redox homeostasis	biological_process	38	145	5.43416e-09	6.59296e-07
GO:0009767	photosynthetic electron transport chain	biological_process	11	16	1.20894e-08	1.39152e-06
GO:0009769	photosynthesis, light harvesting in photosystem II	biological_process	7	7	1.64403e-08	1.84501e-06
GO:0010207	photosystem II assembly	biological_process	9	11	5.39181e-08	5.50088e-06
GO:0042742	defense response to bacterium	biological_process	43	176	7.7267e-08	7.54025e-06
GO:0009416	response to light stimulus	biological_process	40	157	8.38352e-08	7.89142e-06
GO:0009733	response to auxin	biological_process	51	260	2.40422e-07	2.11871e-05
GO:0055114	oxidation-reduction process	biological_process	202	1403	2.88463e-07	2.49021e-05
GO:0015995	chlorophyll biosynthetic process	biological_process	13	26	5.59662e-07	4.65245e-05
GO:0018119	peptidyl-cysteine S-nitrosylation	biological_process	10	16	6.08621e-07	4.96746e-05
GO:0006412	translation	biological_process	76	494	1.45358e-06	0.00011652
GO:0043085	positive regulation of catalytic activity	biological_process	7	9	1.97266e-06	0.000154559
GO:0010205	photoinhibition	biological_process	7	9	4.63425e-06	0.000341036
GO:0009738	abscisic acid-activated signaling pathway	biological_process	18	55	6.85076e-06	0.000488144
GO:0009768	photosynthesis, light harvesting in photosystem I	biological_process	5	5	8.96391e-06	0.000619061
GO:0006073	cellular glucan metabolic process	biological_process	13	33	9.32846e-06	0.000625007
GO:0009642	response to light intensity	biological_process	7	11	2.4199e-05	0.00152999
GO:0009772	photosynthetic electron transport in photosystem II	biological_process	6	8	2.83499e-05	0.00176754
GO:0010206	photosystem II repair	biological_process	6	8	2.96294e-05	0.00182007
GO:0042549	photosystem II stabilization	biological_process	5	6	3.097e-05	0.00182927
GO:0006970	response to osmotic stress	biological_process	24	96	3.48067e-05	0.00198212
GO:0006869	lipid transport	biological_process	24	122	3.48824e-05	0.00198212
GO:0010196	nonphotochemical quenching	biological_process	5	6	4.9276e-05	0.002765
GO:0006662	glycerol ether metabolic process	biological_process	12	37	6.25904e-05	0.00342644
GO:0006950	response to stress	biological_process	27	126	0.000104981	0.00541676
GO:0009607	response to biotic stimulus	biological_process	11	35	0.000111274	0.00567626
GO:0007623	circadian rhythm	biological_process	17	61	0.000127218	0.00634536
GO:0010236	plastoquinone biosynthetic process	biological_process	4	4	0.000131272	0.00640521
GO:0006457	protein folding	biological_process	43	241	0.000161246	0.00778313
GO:0019464	glycine decarboxylation via glycine cleavage system	biological_process	5	7	0.000175016	0.00835796
GO:0022904	respiratory electron transport chain	biological_process	6	11	0.000210984	0.00996955
GO:0015977	carbon fixation	biological_process	6	11	0.000228997	0.010708
GO:0015986	ATP synthesis coupled proton transport	biological_process	14	52	0.00023413	0.0107987
GO:0009269	response to desiccation	biological_process	9	23	0.000238061	0.0107987
GO:0006636	unsaturated fatty acid biosynthetic process	biological_process	5	7	0.000238153	0.0107987
GO:0009744	response to sucrose	biological_process	16	59	0.000249779	0.0112126
GO:0042254	ribosome biogenesis	biological_process	22	113	0.000281592	0.0125155
GO:0009641	shade avoidance	biological_process	6	11	0.000303426	0.0133537
GO:0046686	response to cadmium ion	biological_process	55	330	0.000353815	0.0154201
GO:0042773	ATP synthesis coupled electron transport	biological_process	6	13	0.000366205	0.0156846
GO:0010119	regulation of stomatal movement	biological_process	10	28	0.000366872	0.0156846
GO:0009611	response to wounding	biological_process	28	143	0.000531096	0.0212865
GO:0019253	reductive pentose-phosphate cycle	biological_process	5	9	0.000792469	0.0301474
GO:0010275	NAD(P)H dehydrogenase complex assembly	biological_process	3	3	0.000808329	0.0304923
GO:0009646	response to absence of light	biological_process	6	13	0.00103684	0.0387865
GO:0009741	response to brassinosteroid	biological_process	9	28	0.0010645	0.0394919
GO:0080003	thalianol metabolic process	biological_process	3	3	0.00124542	0.0443706
GO:0009735	response to cytokinin	biological_process	13	51	0.00133392	0.0467809
GO:0009507	chloroplast	cellular_component	767	2895	7.07522e-162	3.17607e-158
GO:0009535	chloroplast thylakoid membrane	cellular_component	215	311	2.85708e-144	6.41273e-141
GO:0009579	thylakoid	cellular_component	167	211	2.48808e-127	3.723e-124
GO:0009570	chloroplast stroma	cellular_component	202	396	3.02443e-94	3.39417e-91
GO:0009941	chloroplast envelope	cellular_component	192	409	6.94216e-81	6.23267e-78
GO:0009523	photosystem II	cellular_component	36	40	1.77421e-35	1.13777e-32
GO:0031977	thylakoid lumen	cellular_component	42	51	1.8594e-33	1.04335e-30
GO:0010287	plastoglobule	cellular_component	48	67	6.08213e-33	3.03363e-30
GO:0009543	chloroplast thylakoid lumen	cellular_component	46	71	2.82616e-29	1.15333e-26
GO:0048046	apoplast	cellular_component	95	335	9.87045e-23	3.69237e-20
GO:0030076	light-harvesting complex	cellular_component	20	20	8.78493e-21	2.81683e-18
GO:0009654	photosystem II oxygen evolving complex	cellular_component	21	25	1.07709e-18	3.02192e-16
GO:0030095	chloroplast photosystem II	cellular_component	17	19	2.44327e-16	6.45167e-14
GO:0009539	photosystem II reaction center	cellular_component	11	11	6.05306e-14	1.50957e-11
GO:0010319	stromule	cellular_component	22	35	9.47319e-14	2.12626e-11
GO:0009522	photosystem I	cellular_component	15	19	1.18265e-13	2.52805e-11
GO:0019898	extrinsic component of membrane	cellular_component	18	26	4.07701e-13	8.31895e-11
GO:0016020	membrane	cellular_component	302	2001	1.16332e-12	2.1759e-10
GO:0009538	photosystem I reaction center	cellular_component	10	11	2.47236e-10	3.82705e-08
GO:0005618	cell wall	cellular_component	83	424	3.21944e-09	4.2506e-07
GO:0009533	chloroplast stromal thylakoid	cellular_component	8	8	7.72704e-09	9.12808e-07
GO:0009534	chloroplast thylakoid	cellular_component	11	16	3.22728e-08	3.44935e-06
GO:0005773	vacuole	cellular_component	93	523	4.36936e-08	4.56141e-06
GO:0022626	cytosolic ribosome	cellular_component	43	193	6.92431e-08	6.90739e-06
GO:0005840	ribosome	cellular_component	65	389	8.43814e-08	7.89142e-06
GO:0010598	NAD(P)H dehydrogenase complex (plastoquinone)	cellular_component	8	10	2.15826e-07	1.97723e-05
GO:0009532	plastid stroma	cellular_component	11	18	2.40709e-07	2.11871e-05
GO:0009512	cytochrome b6f complex	cellular_component	6	8	1.99698e-06	0.000154559
GO:0005886	plasma membrane	cellular_component	254	1929	3.08626e-05	0.00182927
GO:0009536	plastid	cellular_component	30	140	6.78695e-05	0.00367068
GO:0042651	thylakoid membrane	cellular_component	8	17	8.67945e-05	0.00463834
GO:0009295	nucleoid	cellular_component	11	35	0.000515232	0.0210261
GO:0030093	chloroplast photosystem I	cellular_component	3	3	0.000775815	0.0297661
GO:0005960	glycine cleavage complex	cellular_component	4	6	0.00115822	0.0426169
GO:0009505	plant-type cell wall	cellular_component	44	262	0.00116945	0.04268
GO:0009986	cell surface	cellular_component	5	9	0.00119782	0.0433631
GO:0005737	cytoplasm	cellular_component	97	703	0.00130618	0.0461687
GO:0016168	chlorophyll binding	molecular_function	31	32	6.89317e-31	3.09434e-28
GO:0008266	poly(U) RNA binding	molecular_function	13	19	3.08657e-09	4.19866e-07
GO:0009055	electron carrier activity	molecular_function	92	501	4.20056e-09	5.38752e-07
GO:0003735	structural constituent of ribosome	molecular_function	69	407	2.1309e-08	2.33307e-06
GO:0015035	protein disulfide oxidoreductase activity	molecular_function	25	91	2.98708e-07	2.53e-05
GO:0016984	ribulose-bisphosphate carboxylase activity	molecular_function	6	7	3.11449e-06	0.000236965
GO:0016491	oxidoreductase activity	molecular_function	110	694	3.8202e-06	0.000285815
GO:0008047	enzyme activator activity	molecular_function	7	10	6.65132e-06	0.000481577
GO:0005509	calcium ion binding	molecular_function	45	235	8.75426e-06	0.000614029
GO:0016762	xyloglucan:xyloglucosyl transferase activity	molecular_function	13	33	9.32846e-06	0.000625007
GO:0008289	lipid binding	molecular_function	23	108	1.46099e-05	0.000964467
GO:0003755	peptidyl-prolyl cis-trans isomerase activity	molecular_function	17	56	1.51204e-05	0.000983706
GO:0005507	copper ion binding	molecular_function	45	237	1.59262e-05	0.00102132
GO:0016209	antioxidant activity	molecular_function	8	15	3.00034e-05	0.00182007
GO:0004601	peroxidase activity	molecular_function	24	96	3.39831e-05	0.00198117
GO:0005198	structural molecule activity	molecular_function	18	65	5.71196e-05	0.00316555
GO:0020037	heme binding	molecular_function	63	373	8.88309e-05	0.00469131
GO:0003959	NADPH dehydrogenase activity	molecular_function	5	7	9.91547e-05	0.00517564
GO:0045156	electron transporter, transferring electrons within the cyclic electron transport pathway of photosynthesis activity	molecular_function	5	7	0.000116094	0.00585558
GO:0051537	2 iron, 2 sulfur cluster binding	molecular_function	8	18	0.000130548	0.00640521
GO:0008794	arsenate reductase (glutaredoxin) activity	molecular_function	6	14	0.000373979	0.0158376
GO:0004375	glycine dehydrogenase (decarboxylating) activity	molecular_function	4	5	0.0004062	0.0170414
GO:0015078	hydrogen ion transmembrane transporter activity	molecular_function	10	33	0.000483569	0.0200995
GO:0016798	hydrolase activity, acting on glycosyl bonds	molecular_function	14	51	0.000500012	0.0205922
GO:0005199	structural constituent of cell wall	molecular_function	13	45	0.000521176	0.0210771
GO:0008937	ferredoxin-NAD(P) reductase activity	molecular_function	3	3	0.00068281	0.0266609
GO:0030385	ferredoxin:thioredoxin reductase activity	molecular_function	3	3	0.00068281	0.0266609
GO:0046933	proton-transporting ATP synthase activity, rotational mechanism	molecular_function	9	27	0.000683004	0.0266609
GO:0005528	FK506 binding	molecular_function	8	22	0.000697666	0.0269985
GO:0016630	protochlorophyllide reductase activity	molecular_function	3	3	0.00122323	0.0439287

## Sheet: Sheet2
Sheet2. KEGG enrich pathways of CCT1-regulated.
Pathway	ID	Sample number (653)	Backgroud number (4890)	P_value	q_value(BH_adjust)
Betalain biosynthesis	ko00965	1	1	0	0
Insulin secretion	ko04911	1	1	0	0
Valine, leucine and isoleucine degradation	ko00280	13	44	0.00120369	0.0355756
Porphyrin and chlorophyll metabolism	ko00860	19	45	2.95489e-07	1.572e-05
Photosynthesis - antenna proteins	ko00196	20	21	3.27504e-19	2.1779e-17
Carbon fixation in photosynthetic organisms	ko00710	22	68	1.15567e-05	0.000439155
Glyoxylate and dicarboxylate metabolism	ko00630	23	64	8.99147e-07	3.98622e-05
Plant hormone signal transduction	ko04075	52	264	0.00112846	0.0355756
Photosynthesis	ko00195	64	75	1.91128e-47	1.69467e-45

## Sheet: Sheet3
Sheet 3:GO items of CCT1/CNT1 co-regulated.
GO accession	Term	Ontology	Sample number	Backgroud number	Over_represented_pvalue	q_value(BH_adjust)
GO:0006412	translation	biological_process	124	494	1.72514e-32	1.54883e-29
GO:0009409	response to cold	biological_process	79	243	1.23856e-26	6.94988e-24
GO:0009414	response to water deprivation	biological_process	64	189	2.71033e-22	1.10606e-19
GO:0006979	response to oxidative stress	biological_process	68	243	1.53776e-19	5.31e-17
GO:0009737	response to abscisic acid	biological_process	78	304	1.8272e-18	5.85879e-16
GO:0080167	response to karrikin	biological_process	45	128	2.65319e-17	7.9401e-15
GO:0010200	response to chitin	biological_process	40	127	5.81787e-14	1.37455e-11
GO:0009651	response to salt stress	biological_process	87	441	1.74996e-13	3.78162e-11
GO:0042254	ribosome biogenesis	biological_process	33	113	7.33926e-12	1.41144e-09
GO:0009738	abscisic acid-activated signaling pathway	biological_process	24	55	7.54612e-12	1.41144e-09
GO:0006970	response to osmotic stress	biological_process	30	96	4.44462e-10	7.67381e-08
GO:0015979	photosynthesis	biological_process	29	110	2.99111e-09	4.79539e-07
GO:0009611	response to wounding	biological_process	35	143	1.60883e-08	2.3297e-06
GO:0042742	defense response to bacterium	biological_process	40	176	2.27192e-08	3.18708e-06
GO:0009269	response to desiccation	biological_process	12	23	7.36224e-08	9.18031e-06
GO:0009637	response to blue light	biological_process	14	34	4.69128e-07	5.69166e-05
GO:0009873	ethylene-activated signaling pathway	biological_process	15	41	6.07376e-07	7.17502e-05
GO:0007623	circadian rhythm	biological_process	19	61	8.22658e-07	9.469e-05
GO:0006950	response to stress	biological_process	29	126	9.98908e-07	0.000112102
GO:0006886	intracellular protein transport	biological_process	38	185	1.81795e-06	0.000189785
GO:0050832	defense response to fungus	biological_process	23	90	2.19382e-06	0.000223819
GO:0009631	cold acclimation	biological_process	10	21	2.47463e-06	0.000246858
GO:0010119	regulation of stomatal movement	biological_process	12	28	3.91229e-06	0.000344358
GO:0042538	hyperosmotic salinity response	biological_process	15	49	7.64276e-06	0.00063534
GO:0010218	response to far red light	biological_process	14	42	8.46946e-06	0.000691262
GO:0009723	response to ethylene	biological_process	23	99	1.30134e-05	0.00100719
GO:0010114	response to red light	biological_process	14	48	2.8309e-05	0.00211798
GO:0045454	cell redox homeostasis	biological_process	27	145	3.04625e-05	0.00224174
GO:0010224	response to UV-B	biological_process	13	42	3.77707e-05	0.00273472
GO:0006869	lipid transport	biological_process	22	122	6.16239e-05	0.0041288
GO:0022904	respiratory electron transport chain	biological_process	6	11	7.50261e-05	0.00495283
GO:0045333	cellular respiration	biological_process	7	18	0.000129631	0.0082236
GO:0019684	photosynthesis, light reaction	biological_process	7	17	0.000140131	0.00861708
GO:0009767	photosynthetic electron transport chain	biological_process	7	16	0.000143828	0.00867871
GO:0009664	plant-type cell wall organization	biological_process	11	35	0.000145	0.00867871
GO:0018119	peptidyl-cysteine S-nitrosylation	biological_process	7	16	0.000149227	0.00881423
GO:0015977	carbon fixation	biological_process	6	11	0.000156417	0.00888802
GO:0009644	response to high light intensity	biological_process	11	38	0.000190509	0.010558
GO:0046686	response to cadmium ion	biological_process	49	330	0.000237368	0.0128379
GO:0016192	vesicle-mediated transport	biological_process	24	127	0.000304048	0.0160573
GO:0009408	response to heat	biological_process	24	129	0.000366866	0.0189295
GO:0009733	response to auxin	biological_process	38	260	0.000405178	0.0204364
GO:0009739	response to gibberellin	biological_process	18	92	0.000436644	0.0217788
GO:0009646	response to absence of light	biological_process	6	13	0.000505948	0.0249583
GO:0006414	translational elongation	biological_process	9	31	0.000537986	0.0262502
GO:0009751	response to salicylic acid	biological_process	21	115	0.000602431	0.0287693
GO:0009769	photosynthesis, light harvesting in photosystem II	biological_process	4	7	0.000743164	0.0340529
GO:0009607	response to biotic stimulus	biological_process	9	35	0.000986401	0.0447268
GO:0005840	ribosome	cellular_component	125	389	1.41609e-46	3.1784e-43
GO:0022626	cytosolic ribosome	cellular_component	78	193	1.1939e-35	1.78648e-32
GO:0022627	cytosolic small ribosomal subunit	cellular_component	54	103	1.83571e-33	2.06012e-30
GO:0009535	chloroplast thylakoid membrane	cellular_component	92	311	7.31299e-29	5.47134e-26
GO:0009507	chloroplast	cellular_component	419	2895	1.96507e-28	1.26017e-25
GO:0009579	thylakoid	cellular_component	70	211	1.26392e-25	6.30414e-23
GO:0005886	plasma membrane	cellular_component	312	1929	2.61974e-25	1.176e-22
GO:0022625	cytosolic large ribosomal subunit	cellular_component	44	121	7.84458e-20	2.93453e-17
GO:0009570	chloroplast stroma	cellular_component	87	396	1.75702e-16	4.92955e-14
GO:0009941	chloroplast envelope	cellular_component	88	409	1.45698e-15	3.84729e-13
GO:0005773	vacuole	cellular_component	103	523	2.57139e-15	6.41276e-13
GO:0016020	membrane	cellular_component	270	2001	1.76908e-13	3.78162e-11
GO:0005829	cytosol	cellular_component	89	465	6.65541e-12	1.35801e-09
GO:0005618	cell wall	cellular_component	80	424	1.50642e-11	2.70492e-09
GO:0005622	intracellular	cellular_component	152	1119	2.19369e-09	3.64721e-07
GO:0048046	apoplast	cellular_component	60	335	5.61617e-09	8.69344e-07
GO:0030117	membrane coat	cellular_component	14	24	1.31325e-08	1.96506e-06
GO:0009539	photosystem II reaction center	cellular_component	8	11	3.05468e-08	4.15529e-06
GO:0009523	photosystem II	cellular_component	15	40	4.15705e-08	5.48853e-06
GO:0010319	stromule	cellular_component	15	35	4.6279e-08	5.93561e-06
GO:0009512	cytochrome b6f complex	cellular_component	6	8	1.64776e-06	0.000176114
GO:0005730	nucleolus	cellular_component	47	274	3.03748e-06	0.000296419
GO:0005794	Golgi apparatus	cellular_component	33	151	3.76189e-06	0.000337742
GO:0030126	COPI vesicle coat	cellular_component	7	9	4.42275e-06	0.000381803
GO:0005634	nucleus	cellular_component	245	2161	1.08497e-05	0.000854462
GO:0031977	thylakoid lumen	cellular_component	14	51	4.56544e-05	0.00325306
GO:0009505	plant-type cell wall	cellular_component	43	262	4.73962e-05	0.0033244
GO:0010287	plastoglobule	cellular_component	16	67	0.00010872	0.00707311
GO:0008287	protein serine/threonine phosphatase complex	cellular_component	10	30	0.000130068	0.0082236
GO:0009543	chloroplast thylakoid lumen	cellular_component	16	71	0.000151555	0.00882309
GO:0015934	large ribosomal subunit	cellular_component	14	61	0.00018931	0.010558
GO:0015630	microtubule cytoskeleton	cellular_component	4	5	0.000293108	0.0156638
GO:0009654	photosystem II oxygen evolving complex	cellular_component	8	25	0.000402631	0.0204364
GO:0015935	small ribosomal subunit	cellular_component	7	21	0.000733337	0.0340529
GO:0003735	structural constituent of ribosome	molecular_function	130	407	4.80259e-48	2.15588e-44
GO:0016984	ribulose-bisphosphate carboxylase activity	molecular_function	6	7	1.2309e-06	0.000134768
GO:0005509	calcium ion binding	molecular_function	42	235	3.12532e-06	0.000298501
GO:0016168	chlorophyll binding	molecular_function	12	32	3.2556e-06	0.000304466
GO:0051537	2 iron, 2 sulfur cluster binding	molecular_function	9	18	3.35861e-06	0.00030769
GO:0005199	structural constituent of cell wall	molecular_function	15	45	5.55047e-06	0.000470114
GO:0008289	lipid binding	molecular_function	22	108	9.46503e-06	0.000758724
GO:0004601	peroxidase activity	molecular_function	22	96	1.53807e-05	0.00117024
GO:0042803	protein homodimerization activity	molecular_function	15	53	4.91827e-05	0.00339663
GO:0015035	protein disulfide oxidoreductase activity	molecular_function	19	91	5.22974e-05	0.00355701
GO:0009055	electron carrier activity	molecular_function	66	501	0.000134974	0.00841523
GO:0030276	clathrin binding	molecular_function	10	28	0.000210916	0.0115464
GO:0016629	12-oxophytodienoate reductase activity	molecular_function	3	3	0.000568728	0.0274518
GO:0005507	copper ion binding	molecular_function	35	237	0.000641222	0.0302994
GO:0008266	poly(U) RNA binding	molecular_function	7	19	0.000743413	0.0340529

## Sheet: Sheet4
Sheet 4. KEGG enrich pathways of CCT1/CNT1 co-regulated.
Pathway	ID	Sample number (633)	Backgroud number (4890)	P_value	q_value(BH_adjust)
Insulin secretion	ko04911	1	1	0	0
Neuroactive ligand-receptor interaction	ko04080	2	2	0	0
Carbon fixation in photosynthetic organisms	ko00710	21	68	2.4062e-05	0.00106675
Glyoxylate and dicarboxylate metabolism	ko00630	21	64	8.01521e-06	0.000426409
Photosynthesis	ko00195	29	75	3.08685e-09	2.05276e-07
Ribosome	ko03010	121	330	4.0549e-31	3.59535e-29
