# Supplementary material for: Transcriptome Analyses Reveal the Involvement of Both C and N Termini of Cryptochrome 1 in Its Regulation of Phytohormone-Responsive Gene Expression in Arabidopsis
Source: Front Plant Sci. 2016 Mar 14;7:294. doi: 10.3389/fpls.2016.00294 (PMC4789503; doi:10.3389/fpls.2016.00294)
Supplement: Supplementary file 4 [file DataSheet3.XLS]

## Sheet:  CCT1特异调控基因
Table S3. auxin/BR/GA response genes regulated by CCT, CNT1 or both of them. Related to Figure 3. Genes with differential expression were identified with a p value < 0.01 and fold change (FC) > 2.
This sheet contains auxin/BR/GA response genes regulate by CCT1 only.
ID	auxin/MOCK_log2FC	CCT1/WT_log2FC	Gene names
AT2G35300	1.00878	-1.81114	LEA4-2
AT5G67060	1.07407	-1.04314	HEC1
AT5G57560	1.34593	-1.00428	TCH4
AT1G68880	1.44886	-1.3953	BZIP
ID	WT+BR/WT-BR_log2FC	CCT1/WT_log2FC	Gene names
AT5G65800	7.33696	-3.94976	ACS5
AT4G26260	5.19908	3.43489	MIOX4
AT4G37770	3.49815	-4.61509	ACS8
AT5G18080	3.17499	-1.61326	SAUR24
AT1G20450	2.18564	-1.73087	ERD10,
AT1G53700	2.11071	-3.48833	PK3AT
AT5G05290	2.09664	-2.1846	EXP2
AT1G26945	2.03186	-1.79582	PRE6
AT1G73165	1.97379	-3.3366	AT1G73165
AT5G15150	1.73124	-2.3326	HAT7
AT3G63350	1.6606	-2.10902	HSFA7B
AT5G15830	1.64718	-2.73037	BZIP3
AT1G02400	1.63298	-2.23765	DTA1
AT2G33380	1.58519	-3.1126	CLO3
AT3G14440	1.46237	-2.18519	NCED3
AT4G30410	1.40194	-2.37991	IBH1-LIKE 1, IBL1
AT3G28340	1.3462	-1.90335	GATL10, GOLS8
AT2G30360	1.3461	-2.79635	PKS5,
AT1G15380	1.23861	-1.57087	GLYI4, GLYOXYLASE I 4
AT1G69490	1.17415	-3.1677	ANAC029
AT2G18700	1.16973	-1.18477	ATTPS11, ATTPSB, TPS11
AT2G41870	1.13093	-1.58053	ATREM4.2, REM4.2, REMORIN GROUP 4 2
AT3G29370	1.06892	-3.17751	P1R3
AT3G06850	1.06081	-1.79096	BCE2, DARK INDUCIBLE 3, DIN3, LTA1
AT5G57260	1.02145	-1.55334	CYP71B10
AT4G36900	1.01271	-2.11033	DEAR4
ID	ga1-3/WT_log2FC	CCT1/WT_log2FC	Gene names
AT4G14130	0.95	-3.93723	XTH15
AT2G04240	0.98	-1.52486	XERICO
AT2G46990	1	-3.8133	IAA20
AT3G61460	1	-1.15128	BRH1
AT4G28270	1.01	-1.67955	RMA2
AT2G18700	1.01	-1.18477	TPS11
AT2G31980	1.05	-3.03379	ATCYS2,
AT2G42870	1.06	-1.93176	PAR1
AT5G57660	1.1	-1.13312	BBX6, COL5,
AT1G49130	1.55	-4.73822	BBX17

## Sheet:  CNT1特异调控基因
This sheet contains auxin/BR/GA response genes regulate by CNT1 only.
ID	auxin/MOCK_log2FC	CNT1/WT_log2FC	Gene names
AT5G66400	0.879874	-1.25594	ATDI8
CNT	WT+BR/WT-BR_log2FC	CNT1/G283E_log2FC	Gene names
AT5G67190	1.00251	-1.04129	DEAR2
AT1G76410	1.02164	-1.28691	ATL8
AT2G46950	1.02933	-1.10338	FAMILY 709
AT1G18400	1.12208	-1.12345	BEE1
AT5G49360	1.13463	-1.97442	BXL1
AT4G24230	1.22795	-1.35855	ACBP3
AT5G14470	1.45437	-1.29642	GALK2
AT2G20750	2.65332	-1.62927	EXPB1
AT5G52900	3.06098	-1.22264	MAKR6
AT5G24105	3.15463	-2.70311	AGP41
AT1G80740	3.26797	-2.49934	DMT4
AT4G14640	4.5141	-1.94773	CML8
AT4G38850	4.76254	-1.18291	SAUR15
ID	ga1-3/WT_log2FC	CNT1/G283E_log2FC	Gene names
AT2G38400	1.09	-1.37442	AGT3
AT5G01600	1.13	-1.23841	ATFER1, FER1
AT4G36040	1.27	-1.20557	DJC23
AT1G54040	1.29	-2.91121	ESP, TASTY
AT4G35770	1.57	-1.05895	DIN1, SEN1

## Sheet:  CCT1 CNT1共同调控基因
This sheet contains auxin/BR/GA response genes regulate by both CCT1 and CNT1
ID	auxin/MOCK_log2FC	CCT1/WT_log2FC	CNT1/G283E_log2FC	Gene names
AT2G43060	1.13854	-2.67597	-1.75268	IBH1
AT5G45280	1.07886	-1.0824	-1.11474	PAE11
ID	WT+BR/WT-BR_log2FC	CCT1/WT	CNT1/G283E_log2FC	Gene names
AT5G56550	1.03665	-1.62296	-1.1006	OXS3
AT1G76180	1.07702	-2.85993	-1.1934	ERD14
AT3G22740	1.16067	-1.40482	-1.07289	HMT3
AT2G46690	1.16081	-1.59906	-1.49223	SAUR32
AT1G32170	1.17737	-2.37881	-1.83133	XTH30
AT2G01200	1.20297	-2.37839	-1.07811	IAA32
AT4G27460	1.21	-3.40437	-1.52394	CBSX5
AT3G59690	1.24282	-2.69409	-1.69168	IQD13
AT5G65390	1.2732	-1.49381	-1.24716	AGP7
AT1G15040	1.29565	-1.68966	-2.10931	GAT1_2.1
AT1G06520	1.32586	-2.02778	-1.14994	ATGPAT1
AT5G59580	1.34346	-1.97132	-1.32846	UGT76E1
AT2G37170	1.42185	-2.15116	-1.08583	PIP2B
AT5G60660	1.43927	-2.77528	-1.87213	PIP2;4,
AT1G74670	1.44863	-1.44483	-1.02629	GASA6
AT1G04240	1.4757	-2.68082	-1.80546	SHY2
AT3G14370	1.66273	-3.09543	-1.27989	WAG2
AT3G60140	1.67963	-2.86504	-2.40435	SRG2
AT1G56600	1.78142	-1.79338	-1.48506	GOLS2
AT3G55880	1.79711	-1.79876	-1.59509	SUE4
AT5G50720	1.84735	-1.93195	-1.83484	, ATHVA22E
AT3G28857	1.84874	-4.17746	-1.71474	PRE5
AT2G25000	1.88922	-1.22207	-1.818	WRKY60
AT4G30280	1.90199	-1.84046	-1.87457	XTH18
AT4G30290	1.94598	-2.4851	-1.00632	ATXTH19
AT1G60030	2.08904	-2.25547	-2.09141	ATNAT7
AT4G32500	2.09407	-6.49382	-1.95736	KT5
AT1G78970	2.16865	-1.9872	-1.01505	LUP1
AT5G46590	2.20175	-2.37408	-2.14513	NAC096
AT5G40730	2.22628	-1.06051	-1.327	ATAGP24
AT1G74420	2.24648	-2.37889	-1.21141	FUT3
AT1G01620	2.3017	-1.11182	-1.73308	PIP1C,
AT5G39860	2.32918	-3.61224	-3.27011	PRE1
AT3G63470	2.38787	-1.02046	-1.64223	SCPL40
AT1G23760	2.44266	-2.01421	-1.76292	JP630
AT4G24180	2.53503	-1.58409	-2.16534	TLP1
AT5G18060	2.56953	-2.10447	-1.18524	SAUR23
AT1G08500	2.60921	-2.40998	-1.24999	ENODL18
AT5G02020	2.73193	-3.78276	-1.01244	SIS
AT5G18050	2.85512	-2.4	-1.13018	SAUR22
AT5G11540	2.91307	-2.56887	-1.96231	ATGULLO3
AT1G29460	2.94765	-1.51317	-1.04971	SAUR65
AT1G65310	2.96813	-3.04704	-3.0114	XTH17
AT2G21200	3.05588	-1.76514	-2.72839	SAUR7
AT4G38400	3.12094	-2.38238	-1.17727	EXPL2
AT3G15540	3.19596	-3.84862	-2.374	IAA19
AT5G18010	3.36993	-1.94681	-1.24404	SAUR19,
AT5G10430	3.43034	-2.29686	-1.99945	ATAGP4
AT2G40610	3.43519	-1.37687	-1.30586	EXP8
AT4G13790	3.51537	-5.84756	-1.90386	SAUR25
AT3G18200	3.59586	-1.20262	-2.24702	UMAMIT4
AT4G16515	3.62082	-2.96397	-2.32959	GLV1
AT3G03850	3.67367	-2.69748	-1.06686	SAUR26
AT4G25420	3.79852	-3.29569	-2.79768	GA20OX1
AT1G15580	3.83344	-4.17006	-2.50326	AUX2-27
AT1G62440	3.83461	-1.11712	-1.61536	LRX2
AT4G36110	3.94261	-2.53493	-1.3506	SAUR9
AT1G29490	4.05806	-3.39701	-2.49562	SAUR68
AT3G03840	4.12818	-1.75352	-1.40757	SAUR27,
AT3G03830	4.34982	-2.55842	-1.22617	SAUR28
AT2G18010	5.18549	-3.62265	-2.04899	SAUR10
AT1G52830	5.50408	-5.68898	-3.99429	IAA6
ID	ga1-3/WT_log2FC	CCT1/WT_log2FC	CNT1/G283E_log2FC	Gene names
AT3G61060	1.04	-1.47405	-2.16935	PP2-A13
AT1G06570	1.61	-1.51103	-1.58221	HPD
AT3G60140	1.73	-2.86504	-2.40435	SRG2
AT1G10070	2.01	-2.15282	-1.66221	BCAT2
AT1G74670	2.04	-1.44483	-1.02629	GASA6
AT3G47340	2.1	-1.45189	-1.43882	ASN1
