# Supplementary material for: Transcriptome Analyses Reveal the Involvement of Both C and N Termini of Cryptochrome 1 in Its Regulation of Phytohormone-Responsive Gene Expression in Arabidopsis
Source: Front Plant Sci. 2016 Mar 14;7:294. doi: 10.3389/fpls.2016.00294 (PMC4789503; doi:10.3389/fpls.2016.00294)
Supplement: Supplementary file 6 [file DataSheet5.XLSX]

## Sheet: Sheet1
Table S5. Genes regulated by COP1 and WT. Related to Figures S1, S2, S3.
ID	cop1/WT__log2FC
AT5G54190	-11.4286
AT4G10240	-10.543
AT4G13790	-9.99175
AT1G70270	-9.60964
AT3G43850	-9.46168
AT1G72290	-9.25745
AT1G20790	-9.07584
AT4G10250	-8.88822
AT2G21910	-8.48103
AT3G59010	-8.43254
AT5G53870	-8.2838
AT3G50330	-7.89152
AT5G51210	-7.66895
AT1G36340	-7.66582
AT5G53660	-7.28887
AT1G70130	-7.25079
AT2G28860	-7.21563
AT1G70260	-7.16832
AT1G56650	-7.16832
AT4G23350	-7.11061
AT1G62225	-7.08086
AT2G24130	-7.01946
AT2G25482	-6.88822
AT2G44220	-6.81783
AT5G09370	-6.74383
AT2G34315	-6.69557
AT3G44006	-6.54029
AT5G10040	-6.54029
AT5G44440	-6.51342
AT5G26950	-6.4959
AT1G65300	-6.35388
AT4G32500	-6.31608
AT3G15370	-6.30325
AT4G26390	-6.27726
AT5G09640	-6.25079
AT1G75530	-6.25079
AT2G47780	-6.22108
AT5G07310	-6.19634
AT2G01770	-6.12039
AT3G04900	-6.08086
AT1G30100	-6.08086
AT4G11610	-6.07145
AT1G65330	-6.01946
AT5G07760	-6.01946
AT4G17210	-6.01946
AT5G39150	-5.97703
AT4G22210	-5.95533
AT3G52970	-5.95533
AT3G49200	-5.95533
AT2G46990	-5.89543
AT4G09530	-5.87094
AT2G33230	-5.85345
AT3G03230	-5.85345
AT4G17470	-5.84869
AT1G51030	-5.81783
AT5G64210	-5.81783
AT3G12820	-5.75726
AT4G35210	-5.74383
AT2G44925	-5.74383
AT4G14130	-5.66612
AT1G27610	-5.66582
AT2G17600	-5.66582
AT2G33020	-5.66582
AT1G02800	-5.61374
AT1G48530	-5.58336
AT3G23635	-5.58336
AT5G59040	-5.58336
AT5G49860	-5.58336
AT1G67000	-5.58336
AT2G38530	-5.55512
AT4G31610	-5.51827
AT3G17010	-5.4959
AT1G12805	-5.47318
AT3G29060	-5.40279
AT1G36675	-5.40279
AT2G17050	-5.40279
AT1G22290	-5.35388
AT5G15720	-5.31352
AT5G45080	-5.30325
AT1G67775	-5.30325
AT2G30985	-5.30325
AT2G24210	-5.30325
AT1G55230	-5.30325
AT5G59100	-5.30325
AT2G28850	-5.19634
AT1G35183	-5.19634
AT4G28460	-5.19634
AT2G26380	-5.19634
AT1G80660	-5.19634
AT2G15340	-5.19634
AT1G18871	-5.19634
AT3G24510	-5.19634
AT1G48820	-5.19634
AT5G65800	-5.18706
AT5G39180	-5.13252
AT5G60480	-5.12039
AT5G37300	-5.10471
AT2G42990	-5.08086
AT1G80730	-5.08086
AT2G38510	-5.08086
AT4G33720	-5.08086
AT3G20190	-5.08086
AT3G44860	-5.08086
AT1G74110	-5.08086
AT1G06925	-5.08086
AT5G50490	-5.08086
AT3G21352	-5.08086
AT4G38000	-5.08086
AT5G06755	-5.08086
AT4G27150	-5.06575
AT3G60650	-5.01946
AT3G29410	-5.00545
AT1G43640	-4.95533
AT1G30560	-4.95533
AT2G03190	-4.95533
AT4G17980	-4.95533
AT5G50710	-4.95533
AT1G12890	-4.95533
AT5G27070	-4.95533
AT4G26460	-4.95533
AT1G61320	-4.95533
AT3G28610	-4.95533
AT2G27535	-4.95533
AT4G11020	-4.90529
AT3G16070	-4.88822
AT4G28800	-4.88822
AT4G27790	-4.88822
AT1G31670	-4.88822
AT5G63650	-4.87267
AT4G35720	-4.86229
AT3G18530	-4.85989
AT1G49130	-4.837
AT5G04120	-4.83132
AT5G48890	-4.81783
AT2G25700	-4.81783
AT2G29220	-4.81783
AT5G58830	-4.81783
AT4G18690	-4.81783
AT1G77730	-4.81783
AT3G52310	-4.81783
AT1G47790	-4.81783
AT1G15540	-4.81783
AT3G44704	-4.81783
ATMG01110	-4.81783
AT3G46470	-4.81783
AT1G60450	-4.79968
AT1G03320	-4.79968
AT5G08391	-4.7813
AT3G21330	-4.78075
AT3G51410	-4.76269
AT3G55940	-4.73907
AT4G25420	-4.72563
AT4G38340	-4.72132
AT1G73610	-4.70535
AT5G22500	-4.70207
AT2G25150	-4.68025
AT1G75900	-4.67166
AT1G18790	-4.66582
AT3G45490	-4.66582
AT3G21840	-4.66582
AT3G48840	-4.66582
AT1G34140	-4.66582
AT5G59270	-4.66582
AT1G60470	-4.66582
AT5G50610	-4.66582
AT1G75600	-4.66582
AT2G01610	-4.63781
AT5G26140	-4.62518
AT2G34020	-4.61742
AT1G02205	-4.60591
AT2G43050	-4.58988
AT5G52670	-4.58336
AT1G59730	-4.58336
AT2G31957	-4.58336
AT3G51560	-4.58336
AT5G23790	-4.51827
AT1G61800	-4.50872
AT3G21860	-4.4959
AT5G03435	-4.4959
AT3G48960	-4.4959
AT4G09130	-4.4959
AT1G80990	-4.4959
AT4G23370	-4.4959
AT4G11930	-4.4959
AT2G20208	-4.4959
AT4G25430	-4.4959
AT5G37620	-4.4959
AT2G05370	-4.4959
AT3G28193	-4.4959
AT4G36820	-4.4959
AT5G60142	-4.4959
AT1G07060	-4.4959
AT5G22555	-4.4959
AT1G43800	-4.46372
AT4G27440	-4.46225
AT2G33380	-4.44076
AT4G31370	-4.44076
AT2G18970	-4.4345
AT5G01330	-4.43084
AT1G66700	-4.42714
AT1G47610	-4.40279
AT3G44870	-4.40279
AT3G45920	-4.40279
AT4G37770	-4.37322
AT4G23720	-4.37037
AT1G52830	-4.34978
AT2G17850	-4.34935
AT4G30180	-4.33808
AT1G53080	-4.32372
AT4G29370	-4.30325
AT1G06320	-4.30325
AT5G50690	-4.30325
ATMG00130	-4.30325
AT4G13480	-4.30325
AT1G48910	-4.30325
AT4G29570	-4.30325
AT4G26380	-4.30325
AT3G45150	-4.30325
AT5G53520	-4.30325
AT5G60010	-4.30325
AT2G35250	-4.30325
AT1G10745	-4.30325
AT1G20150	-4.30325
AT1G49330	-4.30325
AT1G73560	-4.30325
AT3G55790	-4.30325
AT5G27910	-4.30325
AT5G16453	-4.30325
AT1G52110	-4.30325
AT5G37960	-4.30325
AT1G26390	-4.30325
AT1G63140	-4.29031
AT3G10290	-4.27551
AT2G41480	-4.26849
AT5G62165	-4.26849
AT2G39920	-4.19634
AT3G63360	-4.19634
AT2G31980	-4.19395
AT4G28520	-4.18621
AT1G66440	-4.15411
AT1G76640	-4.12817
AT3G49950	-4.12817
AT1G09350	-4.12234
AT5G59320	-4.11983
AT3G15540	-4.11896
AT2G20160	-4.11061
AT5G26150	-4.10525
AT2G44460	-4.10471
AT2G31985	-4.08086
AT5G28210	-4.08086
AT3G06100	-4.08086
AT5G19650	-4.08086
AT5G28070	-4.08086
AT1G48405	-4.08086
AT1G56415	-4.08086
AT5G25200	-4.08086
AT5G02920	-4.08086
AT5G44360	-4.08086
AT2G36180	-4.08086
AT2G24693	-4.08086
AT4G31900	-4.08086
AT5G52500	-4.08086
AT1G34500	-4.08086
AT3G24220	-4.08086
AT5G35338	-4.08086
AT1G19630	-4.08086
AT2G07830	-4.08086
AT3G63088	-4.08086
AT3G17230	-4.08086
AT1G72000	-4.08086
AT4G26330	-4.08086
AT5G51900	-4.08086
AT3G23360	-4.08086
AT3G48231	-4.08086
AT1G71200	-4.08086
AT2G30730	-4.08086
AT1G52800	-4.08086
AT3G04854	-4.08086
AT1G44090	-4.08086
AT4G30880	-4.08086
AT5G35550	-4.08086
AT3G26790	-4.08086
AT3G59620	-4.08086
AT4G04690	-4.08086
AT2G23990	-4.08086
AT3G54550	-4.08086
AT5G07030	-4.07911
AT3G49700	-4.01946
AT2G25130	-4.0116
AT4G36430	-4.00125
AT5G59310	-3.9984
AT3G29970	-3.96565
AT4G32460	-3.95798
AT5G39120	-3.95533
AT5G36150	-3.95533
AT1G65340	-3.95533
AT1G16705	-3.95533
AT4G37780	-3.95533
AT2G29930	-3.95533
AT5G26250	-3.95533
AT2G18969	-3.94803
AT4G37580	-3.94776
AT5G37950	-3.9417
AT1G64110	-3.94168
AT3G63350	-3.93128
AT1G62280	-3.91786
AT4G23360	-3.88822
AT1G01600	-3.8807
AT5G33340	-3.87837
AT1G70220	-3.86513
AT4G00210	-3.85665
AT1G14930	-3.84382
AT1G77880	-3.81783
AT2G13547	-3.81783
AT3G28510	-3.81783
AT3G51171	-3.81783
AT3G07920	-3.81783
AT5G57380	-3.81783
AT4G11700	-3.81783
AT5G02900	-3.81783
AT4G33840	-3.81783
AT1G17810	-3.80177
AT1G73120	-3.79768
AT5G52300	-3.7683
AT2G01200	-3.767
AT3G23930	-3.76104
AT1G54860	-3.74383
AT5G10590	-3.74383
AT1G06080	-3.73635
AT1G19830	-3.7343
AT1G11250	-3.72856
AT4G11190	-3.71102
AT3G14630	-3.69753
AT3G62990	-3.6923
AT1G67910	-3.68766
AT3G13400	-3.68658
AT4G38140	-3.66582
AT1G65346	-3.66582
AT5G35375	-3.66582
AT2G47870	-3.66582
AT2G45130	-3.66582
AT3G20180	-3.66582
AT5G24820	-3.66582
AT3G16540	-3.66582
AT1G30930	-3.66582
AT3G18010	-3.6606
AT5G65140	-3.65852
AT2G16005	-3.65503
AT4G13310	-3.65433
AT1G67750	-3.65394
AT5G07010	-3.64928
AT3G21090	-3.64909
AT1G27030	-3.64523
AT5G67020	-3.63411
AT1G16360	-3.62518
AT4G27140	-3.62143
AT4G16540	-3.61138
AT1G77520	-3.58336
AT3G61660	-3.58336
AT4G02650	-3.58336
AT2G15590	-3.58336
AT2G03600	-3.58336
AT1G70710	-3.57956
AT1G16850	-3.57639
AT4G18970	-3.54783
AT3G02670	-3.54029
AT3G14370	-3.53854
AT5G10430	-3.5351
AT2G18010	-3.52738
AT1G15840	-3.5266
AT1G18870	-3.52377
AT1G61255	-3.52093
AT5G15230	-3.52053
AT2G21140	-3.51945
AT3G21460	-3.51738
AT1G12080	-3.5102
AT1G63710	-3.4959
AT5G02930	-3.4959
AT4G18920	-3.4959
AT3G03260	-3.4959
ATMG01400	-3.4959
AT5G62750	-3.4959
AT1G80740	-3.4959
AT1G50610	-3.4959
AT4G07820	-3.49102
AT5G14360	-3.48337
AT3G02620	-3.48072
AT4G19690	-3.46842
AT5G67060	-3.45354
AT2G29380	-3.44343
AT5G42930	-3.43994
AT2G24800	-3.43994
AT4G03965	-3.4345
AT4G02290	-3.42469
AT5G02580	-3.42292
AT1G67760	-3.4219
AT2G44570	-3.40553
AT4G10260	-3.40279
AT3G08860	-3.39462
AT3G04220	-3.37037
AT3G10430	-3.37037
AT3G10985	-3.35534
AT2G18620	-3.35388
AT5G60660	-3.34743
AT1G35625	-3.34676
AT2G24450	-3.3324
AT1G67265	-3.33038
AT3G05150	-3.31222
AT5G02890	-3.30878
AT4G23680	-3.30837
AT3G48510	-3.30325
AT1G66780	-3.30325
AT2G24850	-3.30325
AT5G65500	-3.30325
AT1G67150	-3.30325
AT4G07868	-3.30325
AT5G50060	-3.30325
AT2G13895	-3.30325
AT5G62250	-3.30325
AT5G02210	-3.30325
ATMG01240	-3.30325
AT5G46140	-3.30325
AT3G05720	-3.30325
AT1G12064	-3.30325
ATMG00910	-3.30325
AT4G09690	-3.30325
AT1G03710	-3.30325
AT2G27250	-3.30325
AT2G39350	-3.29589
AT5G39650	-3.2825
AT1G75780	-3.27674
AT1G15580	-3.27612
AT4G09610	-3.26849
AT5G47980	-3.26642
AT5G44120	-3.26494
AT4G36010	-3.26143
AT3G25905	-3.26143
AT5G52390	-3.26143
AT4G38580	-3.25106
AT2G26370	-3.25079
AT2G19660	-3.24923
AT5G65980	-3.23614
AT3G11640	-3.23286
AT1G69880	-3.23286
AT5G66080	-3.22178
AT5G17700	-3.21776
AT1G73220	-3.21039
AT5G19890	-3.20312
AT5G37980	-3.19634
AT5G17150	-3.19634
ATMG00470	-3.19634
AT5G47330	-3.19251
AT1G10400	-3.1804
AT4G29020	-3.17871
AT4G10160	-3.17772
AT1G77200	-3.17397
AT3G49380	-3.17397
AT3G28857	-3.16683
AT1G29025	-3.16188
AT1G02405	-3.15886
AT2G03821	-3.15886
AT2G24840	-3.15886
AT3G07250	-3.15886
AT5G10770	-3.15109
AT4G10560	-3.14666
AT3G61840	-3.14499
AT2G44910	-3.14062
AT4G03175	-3.13975
AT1G28330	-3.13761
AT1G62900	-3.13636
AT2G31081	-3.13333
AT3G03240	-3.12208
AT4G31380	-3.1217
AT1G07985	-3.11919
AT2G45900	-3.11739
AT4G30290	-3.11013
AT3G05660	-3.10733
AT5G02260	-3.10575
AT3G29635	-3.09793
AT5G25610	-3.09752
AT5G60220	-3.0968
AT5G42600	-3.09442
AT2G26390	-3.08086
AT1G56160	-3.08086
AT5G47170	-3.08086
AT4G27220	-3.08086
AT2G14290	-3.08086
AT4G27460	-3.07339
AT1G67810	-3.07297
AT3G48940	-3.07081
AT5G66590	-3.06802
AT4G14819	-3.06665
AT3G48970	-3.06365
AT1G06360	-3.0574
AT4G01335	-3.04022
AT2G12462	-3.03031
AT1G29195	-3.02998
AT1G10550	-3.02877
AT2G11810	-3.02197
AT1G57670	-3.01946
AT1G21140	-3.01047
AT5G22355	-3.00823
AT4G09600	-3.00686
AT5G06720	-3.00264
AT1G05490	-3.00243
AT3G59710	-2.9984
AT4G39340	-2.9984
AT1G21890	-2.9984
AT3G28899	-2.9984
AT1G64390	-2.99675
AT3G58190	-2.99232
AT3G43190	-2.98647
AT3G58060	-2.98133
AT5G27890	-2.97879
AT5G38450	-2.97703
AT5G02020	-2.96887
AT1G44830	-2.96865
AT1G49570	-2.96817
AT5G49130	-2.96538
AT4G10510	-2.96156
AT5G03545	-2.95609
AT3G45960	-2.95533
AT2G36695	-2.95533
AT1G06330	-2.95533
AT2G17680	-2.95533
AT3G09400	-2.95533
AT1G50310	-2.95533
AT2G04190	-2.95533
AT1G12130	-2.95533
AT2G20825	-2.95533
AT1G14686	-2.95533
AT5G49420	-2.95533
AT4G01340	-2.95533
AT2G40250	-2.94656
AT5G14180	-2.94589
AT5G17860	-2.93997
AT5G11620	-2.9333
AT2G32750	-2.9333
AT1G01200	-2.92886
AT1G21990	-2.92886
AT1G23060	-2.92801
AT3G53232	-2.92216
AT1G61160	-2.91404
AT1G66800	-2.91331
AT4G36930	-2.9121
AT4G09110	-2.91094
AT1G16380	-2.91094
AT1G26410	-2.91094
AT5G53980	-2.90699
AT1G12845	-2.9001
AT3G53840	-2.89445
AT2G30370	-2.89323
AT1G06350	-2.89101
AT4G37850	-2.88968
AT5G20710	-2.88898
AT3G12610	-2.88381
AT4G29270	-2.87761
AT3G03341	-2.87441
AT2G47190	-2.87441
AT3G46170	-2.87441
AT2G20080	-2.86206
AT3G15270	-2.85345
AT5G23840	-2.84793
AT3G60070	-2.84489
AT1G08500	-2.83932
AT1G60030	-2.83673
AT1G06980	-2.82549
AT5G49800	-2.81979
AT2G14210	-2.81783
AT3G01015	-2.81783
AT2G23960	-2.81783
AT4G19050	-2.81783
AT4G05071	-2.81783
AT5G56110	-2.81783
AT1G70080	-2.81783
AT5G41030	-2.81783
AT5G49380	-2.81783
AT4G16830	-2.81354
AT2G45050	-2.81019
AT3G17690	-2.79358
AT5G51105	-2.79135
AT1G26730	-2.78592
AT3G01516	-2.78258
AT3G30580	-2.77601
AT4G21200	-2.77601
AT4G01970	-2.77601
AT1G67270	-2.76892
AT5G01320	-2.76439
AT1G70720	-2.76439
AT5G66260	-2.76338
AT5G06510	-2.76179
AT5G63820	-2.76124
AT4G33120	-2.75986
AT5G45090	-2.75893
AT3G20470	-2.75491
AT4G23060	-2.75433
AT3G09922	-2.75224
AT1G55240	-2.75207
AT2G37925	-2.74383
AT5G46650	-2.74383
AT1G19510	-2.73815
AT5G26220	-2.73797
AT1G26945	-2.73632
AT2G29620	-2.73536
AT1G03170	-2.73294
AT3G54530	-2.73294
AT4G34850	-2.73294
AT3G29260	-2.73112
AT2G18150	-2.72856
AT5G57240	-2.72802
AT4G27160	-2.7262
AT5G19110	-2.72053
AT4G25850	-2.71829
AT1G77100	-2.71829
AT5G50590	-2.71829
AT5G64810	-2.71829
AT2G28680	-2.71829
AT3G59740	-2.71829
AT5G39870	-2.71829
AT3G21720	-2.71206
AT1G11915	-2.71091
AT3G08030	-2.71057
AT1G68725	-2.71002
AT2G28780	-2.70582
AT3G48300	-2.70535
AT5G28300	-2.7006
AT2G01450	-2.70021
AT3G48260	-2.7001
AT4G36110	-2.6993
AT2G39820	-2.69753
AT1G07900	-2.69753
AT1G62610	-2.69589
AT5G02190	-2.6923
AT1G05835	-2.68083
AT2G35210	-2.67859
AT5G03890	-2.67689
AT2G25160	-2.67411
AT5G47450	-2.67105
AT5G53250	-2.67083
AT4G37220	-2.66969
AT3G51895	-2.66964
AT2G44740	-2.66746
AT3G59440	-2.66582
AT3G19184	-2.66582
AT1G02980	-2.66582
AT1G51040	-2.66582
AT3G58390	-2.66582
AT4G22620	-2.66582
AT3G44755	-2.66582
AT1G10250	-2.66582
AT4G15360	-2.66582
AT1G66360	-2.66582
AT3G46680	-2.66582
AT2G05270	-2.66582
AT4G12530	-2.66582
AT1G06540	-2.66582
AT4G16442	-2.65636
AT5G01760	-2.65636
AT5G50175	-2.6551
AT3G24715	-2.65141
AT4G11393	-2.65118
AT1G62620	-2.64914
AT4G40010	-2.6479
AT5G01790	-2.64453
AT1G44542	-2.64274
AT5G39865	-2.63503
AT3G50290	-2.6334
AT5G33390	-2.6334
AT2G07806	-2.6334
AT1G43000	-2.6334
AT2G34150	-2.63287
AT1G52700	-2.62975
AT1G70830	-2.61874
AT2G37870	-2.6182
AT5G39520	-2.61736
AT4G23030	-2.61684
AT4G01190	-2.61138
AT1G61750	-2.60595
AT1G62290	-2.60574
AT5G66170	-2.60549
AT2G43000	-2.60281
AT2G03360	-2.60169
AT1G09932	-2.60024
AT1G03820	-2.59933
AT2G39700	-2.597
AT4G29640	-2.59543
AT5G02540	-2.59295
AT3G16490	-2.59054
AT5G02200	-2.58336
AT1G06030	-2.58336
AT1G52030	-2.58336
AT1G52415	-2.58336
AT3G50120	-2.57931
AT1G24851	-2.5739
AT1G65970	-2.56523
AT1G64640	-2.56173
AT4G19120	-2.56091
AT5G15265	-2.56045
AT5G05390	-2.56003
AT4G21745	-2.55783
AT1G53700	-2.55571
AT3G25730	-2.55192
AT3G43270	-2.55051
AT4G12520	-2.54806
AT3G55310	-2.54799
AT5G02170	-2.54608
AT3G02480	-2.54487
AT4G12580	-2.5432
AT5G63595	-2.54219
AT3G54520	-2.53543
AT5G48010	-2.5341
AT2G38750	-2.53276
AT4G35070	-2.53207
AT1G12010	-2.52666
AT1G03790	-2.52601
AT1G59640	-2.52391
AT5G39860	-2.52303
AT5G02780	-2.51975
AT2G34390	-2.51696
AT5G42860	-2.50545
AT2G32990	-2.50407
AT2G04038	-2.50019
AT5G64870	-2.49995
AT4G37740	-2.49707
AT2G22890	-2.4959
AT5G41900	-2.4959
AT1G77870	-2.4959
AT4G33970	-2.4959
AT4G21590	-2.4959
AT3G42850	-2.4959
AT5G09730	-2.4959
AT2G25410	-2.4959
AT5G48190	-2.4959
AT1G23510	-2.4959
AT2G23270	-2.4959
AT4G03380	-2.4959
AT4G22460	-2.4836
AT1G11545	-2.47915
AT1G66020	-2.47572
AT1G20190	-2.4751
AT3G03170	-2.47391
AT3G49570	-2.46733
AT5G38000	-2.4581
AT1G56600	-2.4581
AT4G24340	-2.45742
AT1G70990	-2.45456
AT2G22930	-2.45223
AT1G77120	-2.45212
AT5G12940	-2.45198
AT3G11150	-2.4515
AT3G05920	-2.45009
AT2G37670	-2.44832
AT4G27810	-2.44699
AT3G29250	-2.44389
AT5G49630	-2.44389
AT2G23110	-2.44186
AT1G73640	-2.44101
AT5G24910	-2.43871
AT5G65390	-2.4378
AT1G65920	-2.43623
AT4G33467	-2.43553
AT4G25860	-2.4345
AT4G25580	-2.432
AT4G27970	-2.42911
AT5G56490	-2.42878
AT3G54830	-2.42818
AT5G66700	-2.42551
AT3G29370	-2.42421
AT4G10020	-2.42329
AT3G63470	-2.42212
AT5G48090	-2.4219
AT5G52270	-2.4219
AT2G37610	-2.4219
AT1G60060	-2.42163
AT2G38090	-2.42146
AT5G15860	-2.41826
AT4G14465	-2.41714
AT3G49830	-2.41017
AT1G15550	-2.40856
AT5G09440	-2.40814
AT2G35760	-2.40398
AT2G42010	-2.40356
AT4G13230	-2.40279
AT3G27490	-2.40279
AT2G41451	-2.40279
AT3G28600	-2.40279
AT5G59930	-2.40116
AT2G02300	-2.39947
AT4G32280	-2.3986
AT1G62440	-2.39615
AT4G14640	-2.39497
AT5G15290	-2.39375
AT5G38100	-2.39195
AT2G23010	-2.39184
AT5G20150	-2.39171
AT4G23670	-2.39044
AT4G01410	-2.39006
AT5G55010	-2.38898
AT2G31910	-2.38898
AT4G21250	-2.38898
AT3G43840	-2.38898
AT1G52690	-2.38765
AT4G37870	-2.38496
AT4G20320	-2.38415
AT5G42530	-2.38173
AT5G60760	-2.37609
AT2G34655	-2.3756
AT1G20520	-2.37459
AT1G64660	-2.37327
AT1G01780	-2.37076
AT1G05550	-2.37037
AT5G48390	-2.37037
AT4G18596	-2.37037
AT1G26870	-2.37037
AT5G23950	-2.36691
AT3G53200	-2.3668
AT3G11580	-2.36326
AT5G41460	-2.36326
AT1G48660	-2.36097
AT4G16515	-2.35718
AT4G22770	-2.35592
AT5G44578	-2.35388
AT1G16025	-2.35388
AT2G34500	-2.35364
AT4G25260	-2.35273
AT4G24265	-2.3507
AT2G23170	-2.34784
AT5G40800	-2.34676
AT3G63050	-2.3439
AT2G20800	-2.3439
AT2G47950	-2.3439
AT4G38400	-2.34268
AT4G31650	-2.34264
AT2G14900	-2.33889
AT2G41190	-2.33612
AT2G37678	-2.33579
AT2G37130	-2.33552
AT4G37050	-2.33462
AT3G61900	-2.33325
AT5G42655	-2.3331
AT2G14560	-2.3324
AT3G27070	-2.3324
AT3G44990	-2.33208
AT3G25290	-2.32917
AT1G45015	-2.32778
AT1G63560	-2.32597
AT2G21880	-2.32531
AT1G60360	-2.32306
AT1G64670	-2.32202
AT3G24450	-2.31923
AT3G46330	-2.31902
AT1G01390	-2.31736
AT1G64700	-2.3117
AT2G32280	-2.31079
AT5G11920	-2.30325
AT1G43140	-2.30325
AT1G13550	-2.30325
AT4G39000	-2.30325
AT3G30842	-2.30325
AT4G21850	-2.30007
AT5G11950	-2.29659
AT3G12203	-2.28945
AT3G32030	-2.28731
AT1G20160	-2.28709
AT5G15150	-2.28479
AT1G30220	-2.28439
AT4G40020	-2.28439
AT3G49580	-2.283
AT1G68825	-2.2825
AT2G34700	-2.28139
AT5G09290	-2.27927
AT1G73040	-2.27612
AT1G66600	-2.27351
AT1G65310	-2.27231
AT1G11120	-2.26849
AT1G76790	-2.26784
AT3G27440	-2.26143
AT5G39820	-2.26143
AT2G07768	-2.26143
AT5G24770	-2.26027
AT1G66350	-2.25942
AT3G55290	-2.2586
AT2G42610	-2.2537
AT1G28230	-2.24604
AT1G19250	-2.24592
AT5G02330	-2.24313
AT4G14780	-2.24133
AT5G15581	-2.23956
AT5G47990	-2.23886
AT5G10100	-2.23723
AT5G09970	-2.23454
AT3G05155	-2.23286
AT3G32047	-2.23286
AT3G20950	-2.23286
AT4G02690	-2.23286
AT5G45120	-2.23286
AT1G06225	-2.23286
AT2G34185	-2.23286
AT5G37450	-2.23286
AT1G09530	-2.2325
AT2G22200	-2.22996
AT4G19970	-2.22972
AT1G73300	-2.22911
AT5G16170	-2.22842
AT4G13300	-2.22629
AT1G60750	-2.22382
AT4G36740	-2.22382
AT1G10220	-2.22172
AT3G47720	-2.21836
AT3G60140	-2.21815
AT1G07710	-2.21579
AT1G46480	-2.21579
AT3G50280	-2.21545
AT3G50890	-2.21535
AT2G35300	-2.21413
AT1G08165	-2.21211
AT4G10265	-2.21014
AT2G41300	-2.20996
AT1G26290	-2.20959
AT5G44460	-2.20894
AT2G28671	-2.20673
AT2G43060	-2.2059
AT3G48020	-2.20169
AT4G11290	-2.19713
AT4G36770	-2.19634
AT2G18140	-2.19634
AT1G63950	-2.19634
AT5G37970	-2.19634
AT4G02320	-2.19634
AT4G26560	-2.19634
AT2G16060	-2.19548
AT3G15650	-2.19334
AT4G12880	-2.19241
AT2G17060	-2.19189
AT4G08620	-2.1898
AT3G47380	-2.18892
AT4G29110	-2.18674
AT2G39310	-2.18435
AT4G05430	-2.18395
AT5G63300	-2.18395
AT1G35910	-2.18395
AT4G13290	-2.17955
AT1G16022	-2.17708
AT5G38030	-2.17552
AT1G57570	-2.1755
AT1G63380	-2.17519
AT1G62770	-2.17402
AT5G66670	-2.17397
AT2G24300	-2.16518
AT1G18140	-2.16461
AT1G58410	-2.16437
AT5G38970	-2.16303
AT5G22580	-2.1628
AT2G34350	-2.15972
AT5G47240	-2.15962
AT4G20230	-2.15886
AT2G35612	-2.15886
AT1G54400	-2.15886
AT5G35525	-2.1552
AT1G18835	-2.15411
AT4G05220	-2.15301
AT4G03480	-2.15301
AT5G67620	-2.15156
AT3G05890	-2.1515
AT5G25110	-2.15144
AT4G12510	-2.15089
AT1G45130	-2.14953
AT5G45460	-2.149
AT5G48410	-2.14798
AT5G24200	-2.14798
AT2G20510	-2.14798
AT1G44130	-2.14798
AT2G27930	-2.14571
AT3G55720	-2.14521
AT3G30210	-2.14499
AT1G04250	-2.14369
AT3G28620	-2.13975
AT3G61810	-2.13801
AT5G03670	-2.13561
AT5G46900	-2.13501
AT2G28670	-2.13493
AT1G52000	-2.13463
AT3G12500	-2.13437
AT4G34419	-2.13333
AT5G54400	-2.13333
AT1G44414	-2.13333
AT3G52290	-2.13319
AT5G11540	-2.13017
AT1G13280	-2.12825
AT3G58380	-2.12817
AT5G15580	-2.12802
AT5G48070	-2.12751
AT4G39210	-2.12565
AT4G32780	-2.12393
AT5G14870	-2.12393
AT1G24470	-2.12393
AT4G02700	-2.12012
AT3G54770	-2.12002
AT2G46660	-2.11982
AT3G13650	-2.11965
AT5G42580	-2.11681
AT4G16620	-2.11176
AT5G44920	-2.10804
AT1G02400	-2.10748
AT3G57160	-2.10552
AT3G47010	-2.10541
AT1G78815	-2.10471
AT1G33170	-2.10389
AT1G29490	-2.1038
AT4G24150	-2.10256
AT2G19060	-2.10023
AT1G23050	-2.09965
AT4G21840	-2.09764
AT5G45670	-2.09671
AT1G80110	-2.0967
AT3G16900	-2.09629
AT2G27370	-2.09577
AT5G05960	-2.09558
AT3G25130	-2.09346
AT4G01950	-2.09313
AT1G33440	-2.09276
AT4G11650	-2.09013
AT1G77700	-2.08899
AT1G30280	-2.08662
AT5G46060	-2.08531
AT3G63430	-2.08379
AT3G13404	-2.08288
AT5G66460	-2.08269
AT2G36270	-2.08086
AT3G44510	-2.08086
AT2G06200	-2.08086
AT2G44000	-2.08086
AT1G78940	-2.08086
AT5G06730	-2.08086
AT5G55340	-2.08086
AT5G53710	-2.08086
AT1G09950	-2.08086
AT1G24480	-2.08086
AT2G27120	-2.08086
AT1G25112	-2.08086
AT4G31520	-2.08086
AT1G58320	-2.08086
AT1G43040	-2.08086
AT3G14380	-2.08086
AT3G47050	-2.08086
AT3G49630	-2.08086
AT2G31310	-2.08086
AT4G04760	-2.08086
AT1G16760	-2.08086
AT4G28680	-2.08086
AT1G23201	-2.08086
AT3G02590	-2.08086
AT3G55130	-2.075
AT1G19940	-2.07452
AT3G61830	-2.07431
AT5G04770	-2.07274
AT1G66450	-2.06879
AT4G16670	-2.06819
AT4G17030	-2.0678
AT4G39360	-2.0678
AT4G08360	-2.06025
AT4G25760	-2.05439
AT4G36450	-2.05419
AT4G18510	-2.05127
AT5G20740	-2.05126
AT2G39980	-2.0471
AT4G03330	-2.0461
AT3G20360	-2.0461
AT5G42180	-2.04595
AT2G43535	-2.04574
AT1G75260	-2.04339
AT1G16120	-2.04339
AT5G24580	-2.04022
AT3G47220	-2.0399
AT1G63370	-2.03727
AT2G02630	-2.03647
AT5G04680	-2.03526
AT1G10560	-2.03506
AT1G09570	-2.03461
AT2G47520	-2.03195
AT3G44570	-2.03195
AT4G29700	-2.03152
AT4G35190	-2.02916
AT2G37280	-2.02877
AT5G03620	-2.02839
AT2G05180	-2.02839
AT3G18670	-2.02791
AT2G32430	-2.02737
AT1G31850	-2.02728
AT2G18540	-2.02641
AT2G36110	-2.02641
AT5G03640	-2.02552
AT1G71110	-2.02492
AT2G34650	-2.02298
AT5G13870	-2.02267
AT4G18550	-2.02208
AT5G19170	-2.02056
AT4G23870	-2.0204
AT4G12550	-2.01882
AT5G55730	-2.01621
AT3G59190	-2.01527
AT5G61660	-2.01444
AT3G44326	-2.01439
AT2G41280	-2.01269
AT4G17695	-2.01253
AT2G47000	-2.01123
AT1G73260	-2.01116
AT2G20750	-2.01103
AT1G78980	-2.01047
AT3G02810	-2.01047
AT5G43360	-2.01047
AT3G21320	-2.01047
AT1G04680	-2.01
AT1G58007	-2.00491
AT3G02040	-2.00455
AT2G14620	-2.00369
AT3G52820	-2.00286
AT3G59690	-2.00262
AT4G13540	-2.00194
AT2G29130	-2.00179
AT5G49780	-1.9984
AT1G76210	-1.9984
AT1G30920	-1.9984
AT1G56010	-1.99705
AT4G21970	-1.99547
AT2G34920	-1.9945
AT5G24780	-1.99448
AT4G10860	-1.9934
AT2G39855	-1.99242
AT3G60520	-1.99186
AT1G04820	-1.98814
AT3G12977	-1.98643
AT2G31082	-1.98622
AT5G49690	-1.98494
AT5G19600	-1.98471
AT2G39705	-1.98451
AT3G22400	-1.98424
AT3G05620	-1.98419
AT1G34480	-1.98133
AT3G03272	-1.98133
AT1G26250	-1.98133
AT5G07500	-1.98133
AT1G14500	-1.98133
AT3G54000	-1.97864
AT3G50660	-1.97747
AT1G55265	-1.97579
AT1G07690	-1.97295
AT4G15270	-1.96983
AT5G12020	-1.96983
AT5G62380	-1.96983
AT4G31640	-1.96983
AT5G25380	-1.96983
AT5G06570	-1.96555
AT4G33070	-1.9644
AT4G39320	-1.96283
AT4G14380	-1.96135
AT4G22810	-1.95903
AT5G55950	-1.95533
AT3G08040	-1.95451
AT5G47370	-1.95337
AT5G51920	-1.95254
AT2G41340	-1.94945
AT2G42840	-1.94769
AT5G27220	-1.94688
AT4G26890	-1.94656
AT4G20140	-1.9458
AT5G23800	-1.94488
AT4G01140	-1.94485
AT1G25230	-1.94372
AT3G17790	-1.94355
AT1G74420	-1.94336
AT2G30933	-1.94336
AT1G65910	-1.94336
AT4G39810	-1.94336
AT1G72720	-1.94068
AT2G22122	-1.93786
AT4G08780	-1.93647
AT2G32160	-1.93647
AT4G16162	-1.93647
AT5G59370	-1.93647
AT5G54560	-1.93647
AT2G17710	-1.93623
AT5G49665	-1.93599
AT1G73000	-1.9333
AT5G63810	-1.93147
AT3G20340	-1.93126
AT1G07430	-1.92886
AT4G14368	-1.92886
AT1G27990	-1.92886
AT1G78970	-1.92742
AT5G66650	-1.92703
AT5G13150	-1.92701
AT5G05340	-1.92653
AT5G45850	-1.92474
AT5G62490	-1.92216
AT5G23220	-1.92018
AT4G11050	-1.91813
AT1G72140	-1.91512
AT4G13860	-1.9148
AT1G19840	-1.91421
AT1G60740	-1.91315
AT1G77530	-1.91094
AT4G13420	-1.91094
AT3G22910	-1.91094
AT5G17430	-1.91094
AT1G60130	-1.91094
AT2G34850	-1.91094
AT1G63630	-1.91094
AT1G80100	-1.91094
AT4G09260	-1.91094
AT3G46800	-1.91094
AT1G77330	-1.90846
AT1G68350	-1.90771
AT4G00910	-1.90697
AT1G29050	-1.90531
AT4G07670	-1.90529
AT3G61680	-1.90497
AT3G26550	-1.90491
AT5G51670	-1.9036
AT2G20880	-1.90252
AT2G32300	-1.90193
AT1G79310	-1.90189
AT2G34490	-1.90119
AT5G39970	-1.90029
AT1G33320	-1.90029
AT1G02670	-1.89644
AT1G76620	-1.89531
AT1G78390	-1.89445
AT1G69526	-1.89162
AT1G05420	-1.89076
AT3G18535	-1.88939
AT1G47271	-1.88822
AT3G51380	-1.88822
AT2G03020	-1.88822
AT3G29140	-1.88822
AT3G50460	-1.88822
AT2G22760	-1.88822
AT1G50010	-1.88788
AT5G10300	-1.88787
AT3G03110	-1.88751
AT5G20870	-1.88669
AT5G45210	-1.88523
AT4G39720	-1.88494
AT5G54530	-1.88424
AT5G60100	-1.88346
AT4G37700	-1.88309
AT1G74490	-1.88139
AT2G36570	-1.8805
AT4G10310	-1.88016
AT3G55230	-1.87982
AT2G29480	-1.87923
AT1G53690	-1.87923
AT5G57480	-1.87819
AT1G08310	-1.87753
AT2G22900	-1.87517
AT3G07010	-1.87441
AT1G69050	-1.87441
AT5G21050	-1.87441
AT3G50710	-1.87441
AT4G33870	-1.87441
AT2G29470	-1.87441
AT4G22610	-1.87301
AT3G49930	-1.87269
AT5G01700	-1.87219
AT5G59010	-1.87142
AT1G17300	-1.86987
AT4G17480	-1.86674
AT1G08290	-1.86513
AT5G42690	-1.86494
AT1G76500	-1.86284
AT1G46768	-1.86259
AT1G12880	-1.8609
AT5G64450	-1.8609
AT1G48130	-1.85937
AT1G75390	-1.85881
AT1G26780	-1.85847
AT4G22170	-1.85847
AT1G25330	-1.85847
AT2G26440	-1.85649
AT5G45280	-1.85641
AT2G38500	-1.85544
AT1G64480	-1.85498
AT4G21830	-1.85476
AT3G43960	-1.85088
AT3G23090	-1.85024
AT5G18090	-1.84954
AT3G19310	-1.84954
AT1G27461	-1.84954
AT5G63350	-1.848
AT5G57670	-1.84435
AT5G48000	-1.84349
AT3G54260	-1.84333
AT3G24020	-1.8427
AT3G28180	-1.84198
AT2G39510	-1.83985
AT2G04570	-1.83957
AT4G11910	-1.83904
AT2G27300	-1.83694
AT2G19590	-1.83641
AT2G47670	-1.8347
AT3G07380	-1.8347
AT1G76040	-1.83426
AT1G75710	-1.83398
AT5G06740	-1.83059
AT4G17760	-1.82774
AT1G55210	-1.82674
AT3G04700	-1.82654
AT2G39370	-1.82613
AT4G00890	-1.82605
AT1G60989	-1.82589
AT3G17580	-1.82446
AT1G67520	-1.82326
AT4G05120	-1.82297
AT5G38010	-1.82278
AT1G52855	-1.82138
AT5G18690	-1.81968
AT1G22770	-1.81893
AT5G53190	-1.81783
AT4G34770	-1.81783
AT3G07120	-1.81783
AT4G28560	-1.81783
AT5G18350	-1.81783
AT4G29610	-1.81783
AT1G06170	-1.81783
AT2G12480	-1.81783
AT2G35670	-1.81783
AT2G22750	-1.81783
AT3G61820	-1.81721
AT1G20620	-1.81671
AT5G23870	-1.81604
AT1G08890	-1.81384
AT1G67148	-1.8128
AT1G18200	-1.81167
AT2G27140	-1.81144
AT2G46530	-1.8114
AT1G62760	-1.81031
AT4G13710	-1.80919
AT5G39240	-1.80818
AT5G09520	-1.8071
AT5G05965	-1.80693
AT3G50140	-1.80669
AT5G36180	-1.80608
AT4G01390	-1.80523
AT5G64190	-1.80426
AT3G02980	-1.80256
AT1G18290	-1.80124
AT4G39090	-1.80091
AT4G18425	-1.79929
AT4G30370	-1.79923
AT2G28630	-1.79809
AT5G23400	-1.79719
AT3G24310	-1.7957
AT4G39940	-1.79433
AT5G55410	-1.79358
AT2G07698	-1.79336
AT1G06520	-1.79301
AT5G41761	-1.79135
AT3G60700	-1.79135
AT4G11550	-1.7908
AT3G26610	-1.79035
AT4G32785	-1.78989
ATMG01190	-1.78972
AT5G22930	-1.78963
AT4G25410	-1.7891
AT1G04778	-1.78868
AT3G11390	-1.78868
AT2G19450	-1.78808
AT2G36500	-1.78745
AT4G12410	-1.78541
AT5G11870	-1.78541
AT1G01700	-1.78541
AT5G04470	-1.78429
AT5G17850	-1.78331
AT2G36100	-1.78215
AT5G67520	-1.78195
AT3G29575	-1.7818
AT3G28580	-1.77601
AT2G07724	-1.77601
AT4G31940	-1.77601
AT1G32270	-1.77601
AT3G09290	-1.77601
AT5G13700	-1.77545
AT1G45010	-1.77523
AT1G79480	-1.77388
AT4G17670	-1.77375
AT2G04500	-1.77291
AT5G01370	-1.77184
AT1G21980	-1.77092
AT1G52750	-1.77057
AT3G01220	-1.77056
AT5G22740	-1.76982
AT3G30180	-1.76971
AT3G46700	-1.76925
AT5G28510	-1.76892
AT4G28410	-1.76729
AT3G44610	-1.76403
AT1G29980	-1.76329
AT2G35140	-1.76233
AT1G15640	-1.76218
AT5G03550	-1.76179
AT1G09310	-1.76037
AT2G28570	-1.76036
AT5G11100	-1.75979
AT1G74660	-1.75939
AT1G02580	-1.75893
AT1G33770	-1.75893
AT4G16015	-1.75893
AT1G68180	-1.75893
AT4G14630	-1.75702
AT4G17905	-1.75613
AT1G08650	-1.75582
AT4G15620	-1.75554
AT2G14890	-1.75461
AT1G15790	-1.7537
AT5G47590	-1.75259
AT4G30410	-1.75243
AT1G75450	-1.75198
AT1G26960	-1.74947
AT5G08130	-1.74702
AT1G64380	-1.74654
AT2G02820	-1.74623
AT2G45600	-1.74592
AT1G72070	-1.74551
AT2G16740	-1.74476
AT2G20835	-1.74417
AT5G25310	-1.74383
AT3G19500	-1.74383
AT1G74000	-1.74317
AT2G28490	-1.74101
AT4G01680	-1.74057
AT4G12290	-1.73982
AT1G53540	-1.73982
AT3G12520	-1.73952
AT5G14000	-1.73927
AT1G53035	-1.73776
AT5G07820	-1.73751
AT5G10580	-1.73703
AT1G11600	-1.73702
AT1G02310	-1.73691
AT3G45130	-1.73691
AT1G06340	-1.73691
AT2G22000	-1.7359
AT3G03470	-1.73438
AT1G32170	-1.73348
AT4G10270	-1.73294
AT2G31550	-1.73036
AT1G13420	-1.72995
AT1G79110	-1.72957
AT3G50900	-1.72816
AT3G15800	-1.72785
AT1G62990	-1.72774
AT2G47770	-1.72752
AT2G46970	-1.72562
AT1G55120	-1.7256
AT2G24070	-1.72472
AT1G07090	-1.72406
AT2G23620	-1.72406
AT1G69040	-1.724
AT3G25900	-1.72281
AT2G39430	-1.72239
AT3G16400	-1.72083
AT3G46810	-1.71829
AT1G25180	-1.71829
AT1G79130	-1.71829
AT1G66930	-1.71829
AT5G42290	-1.71829
AT1G27670	-1.71763
AT2G22680	-1.71693
AT2G34190	-1.71342
AT1G13430	-1.71329
AT3G50440	-1.71313
AT5G04690	-1.71222
AT3G54780	-1.71091
AT2G02680	-1.71064
AT1G72490	-1.71049
AT3G02610	-1.71026
AT4G37400	-1.70943
AT3G01345	-1.70889
AT3G17420	-1.70832
AT5G64570	-1.70776
AT5G04180	-1.70593
AT2G33000	-1.70535
AT1G20700	-1.70485
AT5G01640	-1.70235
AT5G19100	-1.70235
AT1G12030	-1.70235
AT1G11500	-1.70235
AT1G63390	-1.70235
AT4G21215	-1.70217
AT2G20100	-1.70208
AT1G55260	-1.69998
AT3G16390	-1.69834
AT5G15120	-1.69832
AT4G28140	-1.69753
AT3G01900	-1.69753
AT5G48100	-1.69753
AT5G20630	-1.69716
AT4G25400	-1.69584
AT5G28080	-1.69474
AT5G42280	-1.69431
AT4G22235	-1.6942
AT1G76960	-1.69384
AT5G49890	-1.6929
AT1G44318	-1.6923
AT3G06370	-1.6901
AT1G29380	-1.69001
AT2G40470	-1.68958
AT1G01120	-1.68902
AT5G59220	-1.68901
AT4G01430	-1.68854
AT1G49790	-1.68854
AT5G07560	-1.68854
AT4G25010	-1.68854
AT1G72230	-1.68637
AT2G45040	-1.68623
AT3G45840	-1.6855
AT5G54490	-1.68353
AT5G48850	-1.68353
AT3G61898	-1.68278
AT4G13580	-1.68197
AT5G25250	-1.68191
AT5G18010	-1.68188
AT5G14940	-1.68055
AT5G42840	-1.68032
AT4G04930	-1.68032
AT2G45930	-1.68032
AT4G22490	-1.67994
AT2G04240	-1.67927
AT5G51780	-1.6786
AT2G30210	-1.67853
AT4G05170	-1.67849
AT1G75090	-1.67838
AT5G26670	-1.67735
AT1G15760	-1.67707
AT4G15330	-1.67601
AT1G23800	-1.67511
AT3G01750	-1.67458
AT4G26320	-1.67448
AT5G59570	-1.67339
AT3G10340	-1.67244
AT1G30080	-1.67161
AT1G79180	-1.67147
AT5G62940	-1.67116
AT5G59720	-1.6704
AT5G66390	-1.67004
AT1G27210	-1.66808
AT2G22970	-1.66686
AT4G14960	-1.66613
AT5G14550	-1.66582
AT1G68390	-1.66582
AT3G25990	-1.66582
AT5G28520	-1.66582
AT3G47420	-1.66539
AT2G37330	-1.66517
AT5G46530	-1.6644
AT2G22560	-1.66379
AT1G19300	-1.66307
AT2G42800	-1.66301
AT3G04010	-1.66134
AT3G58350	-1.65903
AT2G27010	-1.65849
AT1G54120	-1.65817
AT4G30430	-1.65736
AT5G65020	-1.65672
AT2G41180	-1.65608
AT4G28840	-1.65547
AT1G26890	-1.6551
AT5G63600	-1.65382
AT3G60160	-1.65344
AT5G67050	-1.65344
AT1G17190	-1.653
AT4G02090	-1.6525
AT2G25890	-1.6524
AT5G66330	-1.6514
AT3G21620	-1.65118
AT3G11550	-1.65116
AT1G60610	-1.65074
AT4G33150	-1.65038
AT4G17280	-1.64965
AT4G31830	-1.6479
AT2G24030	-1.6479
AT5G26260	-1.64656
AT5G36260	-1.64476
AT4G33550	-1.6447
AT4G14270	-1.64454
AT4G23690	-1.64372
AT2G28260	-1.64274
AT3G46400	-1.64274
AT5G37940	-1.64274
AT5G55560	-1.64212
AT1G22110	-1.64206
AT4G09950	-1.64175
AT5G19740	-1.64144
AT2G38760	-1.64003
AT5G57070	-1.63913
AT3G14850	-1.63828
AT2G47860	-1.63725
AT1G61260	-1.63673
AT4G37890	-1.63659
AT3G55950	-1.63647
AT4G21960	-1.63636
AT4G08300	-1.63525
AT5G65080	-1.6334
AT1G54330	-1.6334
AT4G26990	-1.63222
AT1G31070	-1.63221
AT4G14980	-1.63106
AT4G13130	-1.62975
AT1G17147	-1.62964
AT1G73370	-1.62883
AT1G68330	-1.62871
AT1G52580	-1.62835
AT3G03200	-1.62781
AT1G47960	-1.62778
AT2G30550	-1.62741
AT1G48370	-1.62741
AT2G19580	-1.62662
AT4G04972	-1.6263
AT5G48900	-1.62588
AT5G12280	-1.62518
AT1G09880	-1.62518
AT3G52530	-1.62518
AT5G10530	-1.6248
AT1G55760	-1.62371
AT3G62590	-1.62187
AT4G34860	-1.62075
AT5G14230	-1.61942
AT1G69080	-1.61928
AT5G66210	-1.61912
AT2G05380	-1.61849
AT4G15960	-1.61789
AT4G12735	-1.61789
AT5G17490	-1.61743
AT4G23240	-1.61619
AT1G16370	-1.6152
AT3G18280	-1.61484
AT5G46700	-1.61331
AT1G01900	-1.61169
AT1G53887	-1.61138
AT5G49120	-1.61138
AT1G07720	-1.61086
AT3G18260	-1.61002
AT4G39010	-1.60936
AT5G60460	-1.60915
AT2G35190	-1.60907
AT2G26260	-1.60867
AT5G02230	-1.6086
AT1G67600	-1.60849
AT5G23830	-1.60841
AT1G29290	-1.60837
AT2G44300	-1.60833
AT1G30750	-1.60776
AT3G16430	-1.60716
AT3G53010	-1.60552
AT1G78440	-1.60552
AT1G04490	-1.60442
AT3G15720	-1.60281
AT2G33480	-1.60148
AT5G54200	-1.60063
AT3G49360	-1.5995
AT4G22070	-1.59924
AT1G64710	-1.59921
AT5G48060	-1.59919
AT4G16640	-1.59899
AT2G32510	-1.59847
AT5G58600	-1.59837
AT5G56720	-1.59826
AT5G40730	-1.59771
AT1G80520	-1.59336
AT4G13990	-1.59331
AT1G75388	-1.5932
AT3G15530	-1.59276
AT3G45660	-1.59211
AT1G05370	-1.59211
AT5G07110	-1.59193
AT3G15510	-1.59178
AT3G08490	-1.59106
AT1G67040	-1.59094
AT3G24300	-1.59061
AT2G35150	-1.59054
AT3G50190	-1.59054
AT5G27889	-1.59054
AT1G77690	-1.59009
AT2G12461	-1.58987
AT1G48260	-1.58978
AT5G57760	-1.58901
AT1G65350	-1.58901
AT1G29520	-1.58865
AT5G20670	-1.58846
AT3G59370	-1.58837
AT1G69490	-1.5882
AT5G18780	-1.58811
AT5G08000	-1.58807
AT5G06200	-1.5865
AT4G30640	-1.5861
AT5G26960	-1.58554
AT3G53980	-1.58508
AT3G52790	-1.58444
AT3G16410	-1.58424
AT1G69930	-1.58336
AT3G18715	-1.58336
AT5G15140	-1.58336
AT5G18220	-1.58336
AT2G03200	-1.58288
AT4G16500	-1.5825
AT4G27260	-1.58093
AT5G03150	-1.57952
AT1G74080	-1.57889
AT3G49820	-1.57836
AT1G26200	-1.57836
AT3G04290	-1.57828
AT1G08230	-1.57816
AT4G04810	-1.57769
AT1G08160	-1.57768
AT2G30360	-1.577
AT4G35970	-1.57563
AT2G34010	-1.57563
AT3G20130	-1.57537
AT5G67090	-1.5739
AT3G14395	-1.5739
AT3G61700	-1.57373
AT3G24535	-1.57225
AT5G59580	-1.57119
AT4G23340	-1.57119
AT5G53588	-1.5708
AT2G34530	-1.56936
AT1G76180	-1.5678
AT1G60190	-1.56756
AT1G72830	-1.56728
AT4G27450	-1.56711
AT1G10800	-1.56629
AT1G14550	-1.56629
AT3G56790	-1.56629
AT1G10140	-1.56526
AT5G50120	-1.56516
AT3G01970	-1.56374
AT3G04360	-1.56346
AT4G28720	-1.56342
AT3G52520	-1.56199
AT5G22870	-1.56085
AT1G53885	-1.56023
AT3G54200	-1.56022
AT5G43180	-1.56003
AT1G77860	-1.56003
AT4G29140	-1.55788
AT3G59900	-1.55736
AT1G61590	-1.55693
AT2G36890	-1.55627
AT1G01640	-1.55504
AT5G48500	-1.55479
AT1G15190	-1.55479
AT4G13210	-1.55479
AT2G30400	-1.5542
AT3G28740	-1.55369
AT4G31910	-1.55285
AT2G40113	-1.55236
AT1G44970	-1.55213
AT4G34000	-1.55089
AT1G17400	-1.55035
AT5G28010	-1.55035
AT1G25025	-1.55035
AT1G23110	-1.55035
AT5G60300	-1.54949
AT3G22840	-1.54929
AT4G16760	-1.5492
AT1G52827	-1.54858
AT1G70690	-1.54848
AT3G15500	-1.54726
AT4G01610	-1.54682
AT4G26490	-1.54652
AT1G10790	-1.54652
AT4G10200	-1.54652
AT5G37180	-1.54608
AT1G64330	-1.54375
AT3G47210	-1.54335
ATMG00960	-1.5432
AT3G55700	-1.5432
AT4G39070	-1.54308
AT1G80280	-1.54279
AT4G39700	-1.5417
AT3G08720	-1.54109
AT2G39180	-1.54089
AT2G37640	-1.54082
AT5G57110	-1.54079
AT5G57390	-1.54029
AT5G02570	-1.54029
AT1G29680	-1.54029
AT5G63390	-1.54029
AT3G21351	-1.53995
AT1G20010	-1.53936
AT5G50335	-1.53915
AT1G31770	-1.53846
AT3G10120	-1.53839
AT4G30420	-1.53833
AT1G13920	-1.53826
AT3G22410	-1.53772
AT1G75540	-1.53643
AT1G01380	-1.53626
AT1G15100	-1.53579
AT5G24660	-1.53543
AT5G20970	-1.53533
AT1G51170	-1.53478
AT1G14730	-1.53441
AT5G04700	-1.53437
AT2G04690	-1.53405
AT2G31900	-1.53394
AT5G57770	-1.53362
AT4G39675	-1.53358
AT1G16160	-1.53337
AT3G25510	-1.53337
AT2G40970	-1.53244
AT1G17060	-1.53196
AT5G67280	-1.5319
AT2G21620	-1.53184
AT2G18170	-1.53166
AT1G15380	-1.53096
AT1G13130	-1.53025
AT2G40475	-1.53017
AT4G14390	-1.52985
AT5G40540	-1.52972
AT4G21903	-1.52832
AT4G36380	-1.52803
AT2G31540	-1.52649
AT1G07880	-1.52606
AT1G23965	-1.52565
AT5G18000	-1.52565
AT4G18430	-1.52471
AT5G62280	-1.52468
AT1G29240	-1.5238
AT1G65985	-1.52328
AT4G18610	-1.52282
AT1G14860	-1.52225
AT1G50560	-1.52093
AT4G20930	-1.51975
AT5G39410	-1.51967
AT5G49330	-1.51898
AT1G02520	-1.51868
AT1G69790	-1.51622
AT5G44210	-1.51451
AT2G36320	-1.51399
AT5G03860	-1.51344
AT1G20900	-1.51223
AT4G14010	-1.5109
AT2G24170	-1.51042
AT1G17745	-1.50996
AT3G16180	-1.50794
AT4G34900	-1.50713
AT4G17680	-1.50609
AT1G31880	-1.50575
AT5G48690	-1.50548
AT3G18200	-1.50457
AT2G25790	-1.50445
AT1G68690	-1.50256
AT2G37930	-1.50168
AT1G11000	-1.50159
AT2G15440	-1.50024
AT5G14740	-1.49981
AT2G24260	-1.49785
AT1G14890	-1.49708
AT3G02030	-1.49699
AT5G47060	-1.49698
AT1G77885	-1.49682
AT4G15160	-1.49644
AT2G14247	-1.4959
AT5G50750	-1.4959
AT3G22930	-1.4959
AT1G12070	-1.4959
AT3G50130	-1.4959
AT5G10440	-1.4959
AT3G51810	-1.4959
AT4G36000	-1.4959
AT2G33205	-1.4959
AT1G63245	-1.4959
AT1G05450	-1.4959
AT4G15280	-1.4959
AT1G16530	-1.4959
AT1G69560	-1.4959
AT3G52600	-1.4959
AT3G28380	-1.4959
AT5G57520	-1.4959
AT2G02700	-1.4959
AT3G60390	-1.49506
AT2G30930	-1.49459
AT5G01830	-1.49155
AT1G79900	-1.49135
AT1G01010	-1.49124
AT1G24320	-1.49021
AT4G15380	-1.48977
AT3G52561	-1.48933
AT4G17340	-1.48864
AT1G31040	-1.4882
AT2G15220	-1.48808
AT3G61460	-1.48766
AT1G17590	-1.48625
AT4G33040	-1.48589
AT3G60130	-1.48561
AT4G32890	-1.48476
AT5G35940	-1.48452
AT5G48430	-1.48422
AT5G57620	-1.48316
AT1G11540	-1.48248
AT4G34990	-1.48235
AT2G27035	-1.4811
AT5G53590	-1.48028
AT1G78260	-1.47868
AT3G09790	-1.47862
AT2G41342	-1.4782
AT1G48330	-1.47811
AT5G45720	-1.4779
AT3G55910	-1.47775
AT5G60580	-1.47705
AT3G61490	-1.47632
AT3G10320	-1.47556
AT1G20030	-1.47553
AT5G65480	-1.47538
AT4G29690	-1.4743
AT4G30140	-1.47402
AT1G24625	-1.47358
AT4G03070	-1.4731
AT2G26360	-1.473
AT5G16380	-1.47256
AT1G25320	-1.47199
AT1G69325	-1.47138
AT1G55580	-1.47124
AT5G03795	-1.47081
AT4G35560	-1.46952
AT5G01520	-1.46918
AT3G25980	-1.46893
AT1G18970	-1.46831
AT5G44670	-1.46685
AT4G13600	-1.46552
AT5G67460	-1.46372
AT5G58320	-1.46328
AT1G54217	-1.46323
AT1G53903	-1.46293
AT1G54200	-1.46285
AT4G15340	-1.46277
AT4G24320	-1.46273
AT2G21060	-1.46259
AT3G26510	-1.46237
AT1G13635	-1.46222
AT1G55610	-1.46098
AT2G43120	-1.46092
AT1G30760	-1.46091
AT2G17500	-1.46081
AT2G44450	-1.45985
AT1G69690	-1.45954
AT1G29179	-1.45937
AT1G52910	-1.45754
AT1G52190	-1.45749
AT3G22550	-1.45708
AT4G11070	-1.45673
AT4G38210	-1.45656
AT4G22212	-1.45573
AT1G73810	-1.45526
AT5G56880	-1.45526
AT1G43020	-1.45479
AT4G16780	-1.45467
AT3G13600	-1.45456
AT3G29035	-1.45358
AT3G17820	-1.45283
AT2G29710	-1.45283
AT2G37370	-1.45283
AT4G28790	-1.45283
AT5G62550	-1.45273
AT4G03960	-1.4517
AT3G24840	-1.45123
AT1G67100	-1.45123
AT2G30505	-1.45104
AT3G21210	-1.45009
AT1G09812	-1.45009
AT5G16590	-1.44957
AT1G20070	-1.44945
AT1G14370	-1.44831
AT1G23760	-1.44807
AT5G18470	-1.4477
AT2G02130	-1.44744
AT1G72800	-1.44738
AT2G45210	-1.44706
AT2G32630	-1.44699
AT4G19850	-1.44699
AT4G37970	-1.44699
AT3G14310	-1.44679
AT1G70510	-1.44527
AT1G73190	-1.44502
AT1G05170	-1.44495
AT3G60840	-1.444
AT3G27500	-1.44343
AT1G72470	-1.44289
AT3G01472	-1.44269
AT2G37170	-1.44213
AT1G31750	-1.43994
AT3G03270	-1.43958
AT2G40820	-1.43949
AT5G42590	-1.43938
AT1G03106	-1.43932
AT3G48080	-1.43862
AT2G29730	-1.43846
[truncated: 3,775 more rows]
